# Supplementary material for: Genome-wide association study between CNVs and milk production traits in Valle del Belice sheep
Source: PLoS One. 2019 Apr 23;14(4):e0215204. doi: 10.1371/journal.pone.0215204 (PMC6478285; doi:10.1371/journal.pone.0215204)
Supplement: S1 Dataset — (XLSX) [file pone.0215204.s001.xlsx]

## Sheet: CNVs
Chromosome	Start Position (bp)	End Position (bp)	Length (bp)	Start Marker	End Marker	N° Markers	State*
1	6366323	6468322	102000	DU453866_552.1	s01591.1	3	-1
1	9789228	10775824	986597	s22866.1	s62349.1	19	-1
1	9866329	10728279	861951	OAR1_9563208.1	OAR1_10454967.1	17	-1
1	9866329	10775824	909496	OAR1_9563208.1	s62349.1	18	-1
1	9866329	10775824	909496	OAR1_9563208.1	s62349.1	18	-1
1	9957541	10436009	478469	s18647.1	s13591.1	10	-1
1	11064957	11982306	917350	s63019.1	OAR1_11691321.1	26	1
1	15274271	15357384	83114	OAR1_15228673.1	OAR1_15307955.1	3	1
1	19395411	19534848	139438	OAR1_19517811.1	OAR1_19651513.1	3	-1
1	19395411	19534848	139438	OAR1_19517811.1	OAR1_19651513.1	3	-1
1	19395411	19534848	139438	OAR1_19517811.1	OAR1_19651513.1	3	-1
1	19395411	19534848	139438	OAR1_19517811.1	OAR1_19651513.1	3	-1
1	19395411	19534848	139438	OAR1_19517811.1	OAR1_19651513.1	3	-1
1	19395411	19534848	139438	OAR1_19517811.1	OAR1_19651513.1	3	-1
1	19395411	19534848	139438	OAR1_19517811.1	OAR1_19651513.1	3	-1
1	19395411	19534848	139438	OAR1_19517811.1	OAR1_19651513.1	3	-1
1	19395411	19534848	139438	OAR1_19517811.1	OAR1_19651513.1	3	-1
1	19395411	19534848	139438	OAR1_19517811.1	OAR1_19651513.1	3	-1
1	19395411	19534848	139438	OAR1_19517811.1	OAR1_19651513.1	3	-1
1	19395411	19534848	139438	OAR1_19517811.1	OAR1_19651513.1	3	-1
1	19395411	19534848	139438	OAR1_19517811.1	OAR1_19651513.1	3	-1
1	19534848	19716867	182020	OAR1_19651513.1	OAR1_19817567.1	5	-1
1	21480663	21557161	76499	OAR1_21439660.1	OAR1_21607699.1	4	-1
1	24593299	25458108	864810	OAR1_24812678.1	OAR1_25728954.1	8	-1
1	25190083	25319915	129833	OAR1_25426384.1	OAR1_25604801.1	3	-1
1	25190083	25319915	129833	OAR1_25426384.1	OAR1_25604801.1	3	-1
1	25190083	25319915	129833	OAR1_25426384.1	OAR1_25604801.1	3	-1
1	25190083	25319915	129833	OAR1_25426384.1	OAR1_25604801.1	3	-1
1	25190083	25319915	129833	OAR1_25426384.1	OAR1_25604801.1	3	-1
1	25190083	25319915	129833	OAR1_25426384.1	OAR1_25604801.1	3	-1
1	25190083	25458108	268026	OAR1_25426384.1	OAR1_25728954.1	4	-1
1	25190083	25458108	268026	OAR1_25426384.1	OAR1_25728954.1	4	-1
1	25190083	25458108	268026	OAR1_25426384.1	OAR1_25728954.1	4	-1
1	25190083	25458108	268026	OAR1_25426384.1	OAR1_25728954.1	4	-1
1	25190083	25458108	268026	OAR1_25426384.1	OAR1_25728954.1	4	-1
1	25190083	25458108	268026	OAR1_25426384.1	OAR1_25728954.1	4	-1
1	25190083	25458108	268026	OAR1_25426384.1	OAR1_25728954.1	4	-1
1	25190083	25458108	268026	OAR1_25426384.1	OAR1_25728954.1	4	-1
1	25190083	25458108	268026	OAR1_25426384.1	OAR1_25728954.1	4	-1
1	25190083	25458108	268026	OAR1_25426384.1	OAR1_25728954.1	4	-1
1	25190083	25458108	268026	OAR1_25426384.1	OAR1_25728954.1	4	-1
1	25190083	25458108	268026	OAR1_25426384.1	OAR1_25728954.1	4	-1
1	25190083	25458108	268026	OAR1_25426384.1	OAR1_25728954.1	4	-1
1	25190083	25458108	268026	OAR1_25426384.1	OAR1_25728954.1	4	-1
1	25190083	25458108	268026	OAR1_25426384.1	OAR1_25728954.1	4	-1
1	25190083	25458108	268026	OAR1_25426384.1	OAR1_25728954.1	4	-1
1	25190083	25458108	268026	OAR1_25426384.1	OAR1_25728954.1	4	-1
1	25190083	25458108	268026	OAR1_25426384.1	OAR1_25728954.1	4	-1
1	25190083	25458108	268026	OAR1_25426384.1	OAR1_25728954.1	4	-1
1	25190083	25458108	268026	OAR1_25426384.1	OAR1_25728954.1	4	-1
1	25190083	25458108	268026	OAR1_25426384.1	OAR1_25728954.1	4	-1
1	25190083	25458108	268026	OAR1_25426384.1	OAR1_25728954.1	4	-1
1	25190083	25458108	268026	OAR1_25426384.1	OAR1_25728954.1	4	-1
1	25190083	25458108	268026	OAR1_25426384.1	OAR1_25728954.1	4	-1
1	25190083	25458108	268026	OAR1_25426384.1	OAR1_25728954.1	4	-1
1	25190083	25458108	268026	OAR1_25426384.1	OAR1_25728954.1	4	-1
1	25190083	25458108	268026	OAR1_25426384.1	OAR1_25728954.1	4	-1
1	25190083	25458108	268026	OAR1_25426384.1	OAR1_25728954.1	4	-1
1	25190083	25458108	268026	OAR1_25426384.1	OAR1_25728954.1	4	-1
1	25190083	25458108	268026	OAR1_25426384.1	OAR1_25728954.1	4	-1
1	25190083	25458108	268026	OAR1_25426384.1	OAR1_25728954.1	4	-1
1	25190083	25458108	268026	OAR1_25426384.1	OAR1_25728954.1	4	-1
1	25190083	25458108	268026	OAR1_25426384.1	OAR1_25728954.1	4	-1
1	25190083	25458108	268026	OAR1_25426384.1	OAR1_25728954.1	4	-1
1	25190083	25458108	268026	OAR1_25426384.1	OAR1_25728954.1	4	-1
1	25190083	25458108	268026	OAR1_25426384.1	OAR1_25728954.1	4	-1
1	25190083	25458108	268026	OAR1_25426384.1	OAR1_25728954.1	4	-1
1	25190083	25458108	268026	OAR1_25426384.1	OAR1_25728954.1	4	-1
1	25190083	25458108	268026	OAR1_25426384.1	OAR1_25728954.1	4	-1
1	25190083	25458108	268026	OAR1_25426384.1	OAR1_25728954.1	4	-1
1	25190083	25458108	268026	OAR1_25426384.1	OAR1_25728954.1	4	-1
1	25190083	25458108	268026	OAR1_25426384.1	OAR1_25728954.1	4	-1
1	25190083	25458108	268026	OAR1_25426384.1	OAR1_25728954.1	4	-1
1	25190083	25458108	268026	OAR1_25426384.1	OAR1_25728954.1	4	-1
1	25190083	25458108	268026	OAR1_25426384.1	OAR1_25728954.1	4	-1
1	25190083	25458108	268026	OAR1_25426384.1	OAR1_25728954.1	4	-1
1	25190083	25458108	268026	OAR1_25426384.1	OAR1_25728954.1	4	-1
1	25190083	25458108	268026	OAR1_25426384.1	OAR1_25728954.1	4	-1
1	25190083	25458108	268026	OAR1_25426384.1	OAR1_25728954.1	4	-1
1	25190083	25458108	268026	OAR1_25426384.1	OAR1_25728954.1	4	-1
1	25190083	25458108	268026	OAR1_25426384.1	OAR1_25728954.1	4	-1
1	25190083	25458108	268026	OAR1_25426384.1	OAR1_25728954.1	4	-1
1	25190083	25458108	268026	OAR1_25426384.1	OAR1_25728954.1	4	-1
1	25190083	25458108	268026	OAR1_25426384.1	OAR1_25728954.1	4	-1
1	25190083	25458108	268026	OAR1_25426384.1	OAR1_25728954.1	4	-1
1	25190083	25458108	268026	OAR1_25426384.1	OAR1_25728954.1	4	-1
1	25190083	25458108	268026	OAR1_25426384.1	OAR1_25728954.1	4	-1
1	25190083	25458108	268026	OAR1_25426384.1	OAR1_25728954.1	4	-1
1	25190083	25458108	268026	OAR1_25426384.1	OAR1_25728954.1	4	-1
1	25190083	25458108	268026	OAR1_25426384.1	OAR1_25728954.1	4	-1
1	25190083	25458108	268026	OAR1_25426384.1	OAR1_25728954.1	4	-1
1	25190083	25458108	268026	OAR1_25426384.1	OAR1_25728954.1	4	-1
1	25190083	25458108	268026	OAR1_25426384.1	OAR1_25728954.1	4	-1
1	25190083	25458108	268026	OAR1_25426384.1	OAR1_25728954.1	4	-1
1	25190083	25458108	268026	OAR1_25426384.1	OAR1_25728954.1	4	-1
1	25190083	25458108	268026	OAR1_25426384.1	OAR1_25728954.1	4	-1
1	25190083	25458108	268026	OAR1_25426384.1	OAR1_25728954.1	4	-1
1	25190083	25458108	268026	OAR1_25426384.1	OAR1_25728954.1	4	-1
1	25190083	25458108	268026	OAR1_25426384.1	OAR1_25728954.1	4	-1
1	25190083	25458108	268026	OAR1_25426384.1	OAR1_25728954.1	4	-1
1	25190083	25458108	268026	OAR1_25426384.1	OAR1_25728954.1	4	-1
1	25190083	25458108	268026	OAR1_25426384.1	OAR1_25728954.1	4	-1
1	25190083	25458108	268026	OAR1_25426384.1	OAR1_25728954.1	4	-1
1	25190083	25458108	268026	OAR1_25426384.1	OAR1_25728954.1	4	-1
1	25190083	25458108	268026	OAR1_25426384.1	OAR1_25728954.1	4	-1
1	25190083	25458108	268026	OAR1_25426384.1	OAR1_25728954.1	4	-1
1	25190083	25458108	268026	OAR1_25426384.1	OAR1_25728954.1	4	-1
1	25190083	25458108	268026	OAR1_25426384.1	OAR1_25728954.1	4	-1
1	25190083	25458108	268026	OAR1_25426384.1	OAR1_25728954.1	4	-1
1	25190083	25458108	268026	OAR1_25426384.1	OAR1_25728954.1	4	-1
1	25190083	25458108	268026	OAR1_25426384.1	OAR1_25728954.1	4	-1
1	25190083	25458108	268026	OAR1_25426384.1	OAR1_25728954.1	4	-1
1	25190083	25458108	268026	OAR1_25426384.1	OAR1_25728954.1	4	-1
1	25190083	25458108	268026	OAR1_25426384.1	OAR1_25728954.1	4	-1
1	25190083	25458108	268026	OAR1_25426384.1	OAR1_25728954.1	4	-1
1	25190083	25458108	268026	OAR1_25426384.1	OAR1_25728954.1	4	-1
1	25190083	25458108	268026	OAR1_25426384.1	OAR1_25728954.1	4	-1
1	25190083	25458108	268026	OAR1_25426384.1	OAR1_25728954.1	4	-1
1	25206423	25458108	251686	OAR1_25442521.1	OAR1_25728954.1	3	-1
1	28475105	29252531	777427	s52292.1	OAR1_29872607.1	16	1
1	28475105	29252531	777427	s52292.1	OAR1_29872607.1	16	1
1	34480574	34689399	208826	OAR1_35367095.1	OAR1_35643275.1	3	-1
1	37827930	37914792	86863	OAR1_38872562.1	OAR1_38970455.1	3	-1
1	37888645	37949929	61285	OAR1_39192533.1	OAR1_39054176.1	3	-1
1	38191431	38247279	55849	s52292.1	OAR1_39449473.1	3	1
1	38191431	38247279	55849	OAR1_39378088.1	OAR1_39449473.1	3	1
1	44851437	45000954	149518	OAR1_46489104.1	OAR1_46704784.1	5	-1
1	44851437	45000954	149518	OAR1_46489104.1	OAR1_46704784.1	5	-1
1	44851437	45300804	449368	OAR1_46489104.1	OAR1_46988035.1	11	-1
1	45196769	45300804	104036	OAR1_46890376.1	OAR1_46988035.1	3	-1
1	46142764	46197717	54954	OAR1_47912038.1	OAR1_47969746.1	3	-1
1	46197717	46405823	208107	OAR1_47969746.1	OAR1_48175544.1	3	-1
1	46197717	46405823	208107	OAR1_47969746.1	OAR1_48175544.1	3	-1
1	47199195	47261090	61896	s73242.1	OAR1_48995273.1	3	-1
1	47199195	47261090	61896	s73242.1	OAR1_48995273.1	3	-1
1	47555156	48332675	777520	OAR1_49294129.1	OAR1_50219468.1	14	-1
1	47803936	47904031	100096	OAR1_49545500_X.1	OAR1_49646686.1	4	-1
1	47803936	48262273	458338	OAR1_49545500_X.1	OAR1_50137413.1	7	-1
1	47803936	48509514	705579	OAR1_49545500_X.1	OAR1_50400193.1	14	-1
1	55664172	55845405	181234	OAR1_58591484.1	OAR1_58778285.1	5	-1
1	55702139	55845405	143267	OAR1_58627940.1	OAR1_58778285.1	4	-1
1	55702139	55845405	143267	OAR1_58627940.1	OAR1_58778285.1	4	-1
1	55702139	55845405	143267	OAR1_58627940.1	OAR1_58778285.1	4	-1
1	55702139	55845405	143267	OAR1_58627940.1	OAR1_58778285.1	4	-1
1	55702139	55845405	143267	OAR1_58627940.1	OAR1_58778285.1	4	-1
1	55702139	55845405	143267	OAR1_58627940.1	OAR1_58778285.1	4	-1
1	55702139	55845405	143267	OAR1_58627940.1	OAR1_58778285.1	4	-1
1	55702139	55845405	143267	OAR1_58627940.1	OAR1_58778285.1	4	-1
1	55702139	55845405	143267	OAR1_58627940.1	OAR1_58778285.1	4	-1
1	55702139	55845405	143267	OAR1_58627940.1	OAR1_58778285.1	4	-1
1	55702139	55845405	143267	OAR1_58627940.1	OAR1_58778285.1	4	-1
1	56514297	56560691	46395	OAR1_59485241.1	OAR1_59527140.1	3	-1
1	59608814	59642266	33453	OAR1_63015004.1	OAR1_63062950.1	3	-1
1	78508259	78645413	137155	OAR1_83812447.1	OAR1_83939299.1	4	-1
1	78508259	78645413	137155	OAR1_83812447.1	OAR1_83939299.1	4	-1
1	78508259	78645413	137155	OAR1_83812447.1	OAR1_83939299.1	4	-1
1	78508259	78645413	137155	OAR1_83812447.1	OAR1_83939299.1	4	-1
1	78508259	78645413	137155	OAR1_83812447.1	OAR1_83939299.1	4	-1
1	78508259	78645413	137155	OAR1_83812447.1	OAR1_83939299.1	4	-1
1	78508259	78645413	137155	OAR1_83812447.1	OAR1_83939299.1	4	-1
1	78508259	78645413	137155	OAR1_83812447.1	OAR1_83939299.1	4	-1
1	78508259	78793657	285399	OAR1_83812447.1	OAR1_84093727.1	8	-1
1	78508259	78793657	285399	OAR1_83812447.1	OAR1_84093727.1	8	-1
1	78508259	78890570	382312	OAR1_83812447.1	OAR1_84193337.1	10	-1
1	78508259	78890570	382312	OAR1_83812447.1	OAR1_84193337.1	10	-1
1	78568831	78645413	76583	OAR1_83872175.1	OAR1_83939299.1	3	-1
1	78568831	78645413	76583	OAR1_83872175.1	OAR1_83939299.1	3	-1
1	78568831	78793657	224827	OAR1_83872175.1	OAR1_84093727.1	7	-1
1	80650928	81010755	359828	OAR1_85928070.1	OAR1_86305975.1	8	-1
1	80801999	81010755	208757	OAR1_86080692.1	OAR1_86305975.1	5	-1
1	80801999	81010755	208757	OAR1_86080692.1	OAR1_86305975.1	5	-1
1	80801999	81010755	208757	OAR1_86080692.1	OAR1_86305975.1	5	-1
1	80801999	81010755	208757	OAR1_86080692.1	OAR1_86305975.1	5	-1
1	80801999	81010755	208757	OAR1_86080692.1	OAR1_86305975.1	5	-1
1	80801999	81010755	208757	OAR1_86080692.1	OAR1_86305975.1	5	-1
1	80801999	81010755	208757	OAR1_86080692.1	OAR1_86305975.1	5	-1
1	80801999	81010755	208757	OAR1_86080692.1	OAR1_86305975.1	5	-1
1	80998054	81059668	61615	OAR1_86293324.1	OAR1_86366957.1	3	-1
1	80998054	81059668	61615	OAR1_86293324.1	OAR1_86366957.1	3	-1
1	80998054	81059668	61615	OAR1_86293324.1	OAR1_86366957.1	3	-1
1	80998054	81059668	61615	OAR1_86293324.1	OAR1_86366957.1	3	-1
1	80998054	81059668	61615	OAR1_86293324.1	OAR1_86366957.1	3	-1
1	80998054	81059668	61615	OAR1_86293324.1	OAR1_86366957.1	3	-1
1	80998054	81059668	61615	OAR1_86293324.1	OAR1_86366957.1	3	-1
1	80998054	81059668	61615	OAR1_86293324.1	OAR1_86366957.1	3	-1
1	84127512	84294814	167303	OAR1_89387151.1	OAR1_89554727.1	3	-1
1	84127512	84294814	167303	OAR1_89387151.1	OAR1_89554727.1	3	-1
1	84127512	84294814	167303	OAR1_89387151.1	OAR1_89554727.1	3	-1
1	84127512	84294814	167303	OAR1_89387151.1	OAR1_89554727.1	3	-1
1	84127512	84294814	167303	OAR1_89387151.1	OAR1_89554727.1	3	-1
1	84127512	84294814	167303	OAR1_89387151.1	OAR1_89554727.1	3	-1
1	84127512	84294814	167303	OAR1_89387151.1	OAR1_89554727.1	3	-1
1	84127512	84294814	167303	OAR1_89387151.1	OAR1_89554727.1	3	-1
1	84127512	84294814	167303	OAR1_89387151.1	OAR1_89554727.1	3	-1
1	84219368	84392176	172809	OAR1_89480816.1	OAR1_89606616.1	3	-1
1	84628393	85093711	465319	OAR1_89955814.1	OAR1_90451032.1	8	-1
1	85046228	85093711	47484	OAR1_90400753.1	OAR1_90451032.1	3	-1
1	85046228	85093711	47484	OAR1_90400753.1	OAR1_90451032.1	3	-1
1	85046228	85093711	47484	OAR1_90400753.1	OAR1_90451032.1	3	-1
1	96909929	96960192	50264	OAR1_103393742.1	OAR1_103445194.1	3	-1
1	100661315	100878750	217436	OAR1_107977315.1	s38341.1	3	-1
1	100661315	100878750	217436	OAR1_107977315.1	s38341.1	3	-1
1	100661315	100878750	217436	OAR1_107977315.1	s38341.1	3	-1
1	100661315	100878750	217436	OAR1_107977315.1	s38341.1	3	-1
1	100661315	100878750	217436	OAR1_107977315.1	s38341.1	3	-1
1	100661315	100878750	217436	OAR1_107977315.1	s38341.1	3	-1
1	100661315	100878750	217436	OAR1_107977315.1	s38341.1	3	-1
1	100661315	100878750	217436	OAR1_107977315.1	s38341.1	3	-1
1	100661315	100878750	217436	OAR1_107977315.1	s38341.1	3	-1
1	100661315	100878750	217436	OAR1_107977315.1	s38341.1	3	-1
1	100661315	100878750	217436	OAR1_107977315.1	s38341.1	3	-1
1	100661315	100878750	217436	OAR1_107977315.1	s38341.1	3	-1
1	100661315	100878750	217436	OAR1_107977315.1	s38341.1	3	-1
1	100661315	100878750	217436	OAR1_107977315.1	s38341.1	3	-1
1	100661315	100878750	217436	OAR1_107977315.1	s38341.1	3	-1
1	100661315	100878750	217436	OAR1_107977315.1	s38341.1	3	-1
1	100661315	100878750	217436	OAR1_107977315.1	s38341.1	3	-1
1	100661315	100878750	217436	OAR1_107977315.1	s38341.1	3	-1
1	100713451	101012030	298580	s62343.1	DU390992_212.1	3	-1
1	103676649	104095671	419023	s33396.1	OAR1_111942228.1	12	1
1	104137163	104520159	382997	OAR1_111982962.1	OAR1_112382083.1	7	-1
1	104845414	105614647	769234	s55826.1	OAR1_113402761.1	17	1
1	104845414	105697484	852071	s55826.1	s65231.1	18	1
1	104845414	105697484	852071	s55826.1	s65231.1	18	1
1	104845414	105697484	852071	s55826.1	s65231.1	18	1
1	104845414	105697484	852071	s55826.1	s65231.1	18	1
1	104845414	105697484	852071	s55826.1	s65231.1	18	1
1	104845414	105697484	852071	s55826.1	s65231.1	18	1
1	104845414	105697484	852071	s55826.1	s65231.1	18	1
1	104845414	105697484	852071	s55826.1	s65231.1	18	1
1	104919388	105697484	778097	s21713.1	s65231.1	17	1
1	105049123	105460343	411221	s11741.1	s66245.1	10	1
1	105175111	105697484	522374	OAR1_112929344.1	s65231.1	11	1
1	106538632	106606418	67787	OAR1_114647847.1	OAR1_114706719.1	3	-1
1	124215731	124361974	146244	OAR1_134632408_X.1	OAR1_134771247_X.1	3	-1
1	125756868	125822695	65828	OAR1_136328626.1	OAR1_136392614.1	3	-1
1	125756868	125822695	65828	OAR1_136328626.1	OAR1_136392614.1	3	-1
1	129332577	130156903	824327	OAR1_140104902.1	OAR1_140991974.1	17	-1
1	129332577	130198485	865909	OAR1_140104902.1	OAR1_141034247.1	18	-1
1	129332577	130198485	865909	OAR1_140104902.1	OAR1_141034247.1	18	-1
1	129332577	130275832	943256	OAR1_140104902.1	OAR1_141087385.1	19	-1
1	129411310	130156903	745594	OAR1_140201087.1	OAR1_140991974.1	16	-1
1	129411310	130156903	745594	OAR1_140201087.1	OAR1_140991974.1	16	-1
1	129411310	130198485	787176	OAR1_140201087.1	OAR1_141034247.1	17	-1
1	129411310	130198485	787176	OAR1_140201087.1	OAR1_141034247.1	17	-1
1	129411310	130198485	787176	OAR1_140201087.1	OAR1_141034247.1	17	-1
1	129411310	130198485	787176	OAR1_140201087.1	OAR1_141034247.1	17	-1
1	129411310	130198485	787176	OAR1_140201087.1	OAR1_141034247.1	17	-1
1	129490684	129633402	142719	OAR1_140268515.1	s74221.1	3	-1
1	130797358	130939603	142246	OAR1_141580492.1	OAR1_141857414.1	3	-1
1	133776177	133977615	201439	OAR1_144742152.1	OAR1_145041840.1	3	-1
1	137388861	137574344	185484	OAR1_148509830.1	OAR1_148685022.1	3	-1
1	150146258	150396918	250661	s61231.1	OAR1_161796349.1	7	-1
1	150146258	150642446	496189	s61231.1	OAR1_162045070.1	9	-1
1	150241423	150287938	46516	OAR1_161578392.1	OAR1_161631697.1	3	-1
1	150241423	150396918	155496	OAR1_161578392.1	OAR1_161796349.1	6	-1
1	150241423	150396918	155496	OAR1_161578392.1	OAR1_161796349.1	6	-1
1	150241423	151186242	944820	OAR1_161578392.1	OAR1_162623538.1	15	-1
1	151959264	152038766	79503	s52805.1	OAR1_163665145.1	3	-1
1	151998631	152059967	61337	OAR1_163628086_X.1	OAR1_163684434.1	3	-1
1	156272813	156359589	86777	OAR1_168304748.1	OAR1_168497996.1	3	-1
1	156293682	156387843	94162	OAR1_168435050.1	OAR1_168526638.1	3	-1
1	158278193	158826631	548439	OAR1_170696670.1	OAR1_171275473.1	14	-1
1	158475672	158826631	350960	OAR1_170850679.1	OAR1_171275473.1	11	-1
1	158475672	158826631	350960	OAR1_170850679.1	OAR1_171275473.1	11	-1
1	158475672	158826631	350960	OAR1_170850679.1	OAR1_171275473.1	11	-1
1	158475672	158826631	350960	OAR1_170850679.1	OAR1_171275473.1	11	-1
1	158475672	158826631	350960	OAR1_170850679.1	OAR1_171275473.1	11	-1
1	158475672	158826631	350960	OAR1_170850679.1	OAR1_171275473.1	11	-1
1	158643711	158826631	182921	OAR1_171009370.1	OAR1_171275473.1	7	-1
1	169325298	169435210	109913	OAR1_182546598.1	OAR1_182648335.1	3	-1
1	169325298	169564883	239586	OAR1_182546598.1	OAR1_182797454_X.1	5	-1
1	169717039	169783576	66538	OAR1_182949542.1	OAR1_183033581.1	3	-1
1	169717039	169783576	66538	OAR1_182949542.1	OAR1_183033581.1	3	-1
1	169717039	169783576	66538	OAR1_182949542.1	OAR1_183033581.1	3	-1
1	169717039	169783576	66538	OAR1_182949542.1	OAR1_183033581.1	3	-1
1	169717039	169972881	255843	OAR1_182949542.1	DU507059_332.1	6	-1
1	169754321	169933606	179286	OAR1_182999795.1	OAR1_183201498.1	3	-1
1	169754321	169972881	218561	OAR1_182999795.1	DU507059_332.1	5	-1
1	169754321	169972881	218561	OAR1_182999795.1	DU507059_332.1	5	-1
1	169754321	170037634	283314	OAR1_182999795.1	OAR1_183283684.1	7	-1
1	169783576	169972881	189306	OAR1_183033581.1	DU507059_332.1	4	-1
1	169783576	169972881	189306	OAR1_183033581.1	DU507059_332.1	4	-1
1	169783576	169972881	189306	OAR1_183033581.1	DU507059_332.1	4	-1
1	170316321	170493680	177360	OAR1_183563305.1	s15198.1	5	1
1	177954467	178297879	343413	OAR1_191769713.1	OAR1_192172046.1	9	-1
1	180015635	180144755	129121	OAR1_194285894.1	s26591.1	3	-1
1	181763721	182640823	877103	OAR1_196168282.1	s57575.1	14	1
1	187941090	188306781	365692	OAR1_202591962.1	OAR1_202991901.1	4	-1
1	188200335	188571893	371559	OAR1_202894635.1	OAR1_203357712.1	3	-1
1	188200335	188571893	371559	OAR1_202894635.1	OAR1_203357712.1	3	-1
1	188200335	188571893	371559	OAR1_202894635.1	OAR1_203357712.1	3	-1
1	188200335	188571893	371559	OAR1_202894635.1	OAR1_203357712.1	3	-1
1	188200335	188571893	371559	OAR1_202894635.1	OAR1_203357712.1	3	-1
1	188200335	188571893	371559	OAR1_202894635.1	OAR1_203357712.1	3	-1
1	188200335	188571893	371559	OAR1_202894635.1	OAR1_203357712.1	3	-1
1	188200335	188571893	371559	OAR1_202894635.1	OAR1_203357712.1	3	-1
1	188200335	188571893	371559	OAR1_202894635.1	OAR1_203357712.1	3	-1
1	188200335	188571893	371559	OAR1_202894635.1	OAR1_203357712.1	3	-1
1	188200335	188571893	371559	OAR1_202894635.1	OAR1_203357712.1	3	-1
1	188200335	188571893	371559	OAR1_202894635.1	OAR1_203357712.1	3	-1
1	188200335	188571893	371559	OAR1_202894635.1	OAR1_203357712.1	3	-1
1	188200335	188571893	371559	OAR1_202894635.1	OAR1_203357712.1	3	-1
1	188200335	188571893	371559	OAR1_202894635.1	OAR1_203357712.1	3	-1
1	188200335	188571893	371559	OAR1_202894635.1	OAR1_203357712.1	3	-1
1	188200335	188571893	371559	OAR1_202894635.1	OAR1_203357712.1	3	-1
1	188200335	188571893	371559	OAR1_202894635.1	OAR1_203357712.1	3	-1
1	188200335	188571893	371559	OAR1_202894635.1	OAR1_203357712.1	3	-1
1	188200335	188571893	371559	OAR1_202894635.1	OAR1_203357712.1	3	-1
1	188200335	188571893	371559	OAR1_202894635.1	OAR1_203357712.1	3	-1
1	188200335	188571893	371559	OAR1_202894635.1	OAR1_203357712.1	3	-1
1	188200335	188571893	371559	OAR1_202894635.1	OAR1_203357712.1	3	-1
1	188200335	188571893	371559	OAR1_202894635.1	OAR1_203357712.1	3	-1
1	188200335	188571893	371559	OAR1_202894635.1	OAR1_203357712.1	3	-1
1	188200335	188571893	371559	OAR1_202894635.1	OAR1_203357712.1	3	-1
1	188200335	188571893	371559	OAR1_202894635.1	OAR1_203357712.1	3	-1
1	190591255	190879472	288218	s61293.1	s68692.1	9	1
1	193411425	194006085	594661	OAR1_208809061.1	OAR1_209407139_X.1	14	-1
1	193580634	194264002	683369	OAR1_208975948.1	OAR1_209730030.1	15	-1
1	193875999	193996811	120813	OAR1_209289103.1	OAR1_209399429.1	3	-1
1	193917819	194006085	88267	OAR1_209327291.1	OAR1_209407139_X.1	3	-1
1	204688254	205264304	576051	OAR1_221021345.1	OAR1_221733732.1	7	-1
1	204866048	205148048	282001	OAR1_221226809.1	OAR1_221567393.1	5	-1
1	204866048	205148048	282001	OAR1_221226809.1	OAR1_221567393.1	5	-1
1	204866048	205148048	282001	OAR1_221226809.1	OAR1_221567393.1	5	-1
1	204866048	205148048	282001	OAR1_221226809.1	OAR1_221567393.1	5	-1
1	204866048	205148048	282001	OAR1_221226809.1	OAR1_221567393.1	5	-1
1	204866048	205148048	282001	OAR1_221226809.1	OAR1_221567393.1	5	-1
1	204866048	205148048	282001	OAR1_221226809.1	OAR1_221567393.1	5	-1
1	204866048	205148048	282001	OAR1_221226809.1	OAR1_221567393.1	5	-1
1	204866048	205148048	282001	OAR1_221226809.1	OAR1_221567393.1	5	-1
1	204866048	205148048	282001	OAR1_221226809.1	OAR1_221567393.1	5	-1
1	204866048	205148048	282001	OAR1_221226809.1	OAR1_221567393.1	5	-1
1	204866048	205148048	282001	OAR1_221226809.1	OAR1_221567393.1	5	-1
1	204866048	205148048	282001	OAR1_221226809.1	OAR1_221567393.1	5	-1
1	204866048	205148048	282001	OAR1_221226809.1	OAR1_221567393.1	5	-1
1	204866048	205148048	282001	OAR1_221226809.1	OAR1_221567393.1	5	-1
1	204866048	205148048	282001	OAR1_221226809.1	OAR1_221567393.1	5	-1
1	204866048	205148048	282001	OAR1_221226809.1	OAR1_221567393.1	5	-1
1	204866048	205264304	398257	OAR1_221226809.1	OAR1_221733732.1	6	-1
1	204866048	205264304	398257	OAR1_221226809.1	OAR1_221733732.1	6	-1
1	204866048	205264304	398257	OAR1_221226809.1	OAR1_221733732.1	6	-1
1	204866048	205264304	398257	OAR1_221226809.1	OAR1_221733732.1	6	-1
1	204866048	205264304	398257	OAR1_221226809.1	OAR1_221733732.1	6	-1
1	204866048	205264304	398257	OAR1_221226809.1	OAR1_221733732.1	6	-1
1	204866048	205264304	398257	OAR1_221226809.1	OAR1_221733732.1	6	-1
1	204866048	205264304	398257	OAR1_221226809.1	OAR1_221733732.1	6	-1
1	204866048	205264304	398257	OAR1_221226809.1	OAR1_221733732.1	6	-1
1	204866048	205264304	398257	OAR1_221226809.1	OAR1_221733732.1	6	-1
1	204866048	205264304	398257	OAR1_221226809.1	OAR1_221733732.1	6	-1
1	204866048	205264304	398257	OAR1_221226809.1	OAR1_221733732.1	6	-1
1	204866048	205264304	398257	OAR1_221226809.1	OAR1_221733732.1	6	-1
1	204866048	205264304	398257	OAR1_221226809.1	OAR1_221733732.1	6	-1
1	204866048	205264304	398257	OAR1_221226809.1	OAR1_221733732.1	6	-1
1	204866048	205264304	398257	OAR1_221226809.1	OAR1_221733732.1	6	-1
1	204866048	205264304	398257	OAR1_221226809.1	OAR1_221733732.1	6	-1
1	204866048	205264304	398257	OAR1_221226809.1	OAR1_221733732.1	6	-1
1	204866048	205264304	398257	OAR1_221226809.1	OAR1_221733732.1	6	-1
1	204866048	205264304	398257	OAR1_221226809.1	OAR1_221733732.1	6	-1
1	204866048	205264304	398257	OAR1_221226809.1	OAR1_221733732.1	6	-1
1	204866048	205264304	398257	OAR1_221226809.1	OAR1_221733732.1	6	-1
1	204866048	205264304	398257	OAR1_221226809.1	OAR1_221733732.1	6	-1
1	204866048	205264304	398257	OAR1_221226809.1	OAR1_221733732.1	6	-1
1	204866048	205264304	398257	OAR1_221226809.1	OAR1_221733732.1	6	-1
1	204866048	205264304	398257	OAR1_221226809.1	OAR1_221733732.1	6	-1
1	204866048	205264304	398257	OAR1_221226809.1	OAR1_221733732.1	6	-1
1	204866048	205264304	398257	OAR1_221226809.1	OAR1_221733732.1	6	-1
1	204866048	205264304	398257	OAR1_221226809.1	OAR1_221733732.1	6	-1
1	204866048	205264304	398257	OAR1_221226809.1	OAR1_221733732.1	6	-1
1	204866048	205264304	398257	OAR1_221226809.1	OAR1_221733732.1	6	-1
1	204866048	205264304	398257	OAR1_221226809.1	OAR1_221733732.1	6	-1
1	204866048	205264304	398257	OAR1_221226809.1	OAR1_221733732.1	6	-1
1	204866048	205264304	398257	OAR1_221226809.1	OAR1_221733732.1	6	-1
1	204866048	205264304	398257	OAR1_221226809.1	OAR1_221733732.1	6	-1
1	204866048	205264304	398257	OAR1_221226809.1	OAR1_221733732.1	6	-1
1	204866048	205264304	398257	OAR1_221226809.1	OAR1_221733732.1	6	-1
1	204866048	205264304	398257	OAR1_221226809.1	OAR1_221733732.1	6	-1
1	204866048	205264304	398257	OAR1_221226809.1	OAR1_221733732.1	6	-1
1	204866048	205264304	398257	OAR1_221226809.1	OAR1_221733732.1	6	-1
1	204866048	205264304	398257	OAR1_221226809.1	OAR1_221733732.1	6	-1
1	204866048	205264304	398257	OAR1_221226809.1	OAR1_221733732.1	6	-1
1	204866048	205264304	398257	OAR1_221226809.1	OAR1_221733732.1	6	-1
1	204866048	205264304	398257	OAR1_221226809.1	OAR1_221733732.1	6	-1
1	210118210	210458864	340655	OAR1_226804688.1	OAR1_227142981.1	7	-1
1	210118210	210498716	380507	OAR1_226804688.1	OAR1_227181193_X.1	8	-1
1	211147594	211212793	65200	OAR1_227808507.1	OAR1_227870704.1	3	-1
1	212607975	212967751	359777	OAR1_229347642.1	OAR1_229713493.1	8	-1
1	212804621	212967751	163131	OAR1_229539651_X.1	OAR1_229713493.1	4	-1
1	212888343	212967751	79409	OAR1_229636965.1	OAR1_229713493.1	3	-1
1	212888343	213069206	180864	OAR1_229636965.1	OAR1_229805022.1	6	-1
1	213015245	213069206	53962	OAR1_229757290.1	OAR1_229805022.1	3	-1
1	214872825	215784268	911444	s30608.1	s42660.1	19	1
1	215174264	215784268	610005	OAR1_232191666.1	s42660.1	13	1
1	215253536	215784268	530733	OAR1_232277232.1	s42660.1	11	1
1	215253536	215784268	530733	OAR1_232277232.1	s42660.1	11	1
1	215253536	215784268	530733	OAR1_232277232.1	s42660.1	11	1
1	215253536	215784268	530733	OAR1_232277232.1	s42660.1	11	1
1	215253536	215784268	530733	OAR1_232277232.1	s42660.1	11	1
1	215253536	215784268	530733	OAR1_232277232.1	s42660.1	11	1
1	215253536	215784268	530733	OAR1_232277232.1	s42660.1	11	1
1	215253536	216090730	837195	OAR1_232277232.1	s40188.1	17	1
1	215348022	215784268	436247	OAR1_232382640.1	s42660.1	8	1
1	215348022	215784268	436247	OAR1_232382640.1	s42660.1	8	1
1	215348022	215784268	436247	OAR1_232382640.1	s42660.1	8	1
1	215348022	215784268	436247	OAR1_232382640.1	s42660.1	8	1
1	215348022	215784268	436247	OAR1_232382640.1	s42660.1	8	1
1	215348022	215784268	436247	OAR1_232382640.1	s42660.1	8	1
1	215348022	215784268	436247	OAR1_232382640.1	s42660.1	8	1
1	215348022	215784268	436247	OAR1_232382640.1	s42660.1	8	1
1	215348022	215784268	436247	OAR1_232382640.1	s42660.1	8	1
1	215348022	215784268	436247	OAR1_232382640.1	s42660.1	8	1
1	215348022	215784268	436247	OAR1_232382640.1	s42660.1	8	1
1	215348022	215784268	436247	OAR1_232382640.1	s42660.1	8	1
1	215348022	215784268	436247	OAR1_232382640.1	s42660.1	8	1
1	215348022	215784268	436247	OAR1_232382640.1	s42660.1	8	1
1	215348022	215784268	436247	OAR1_232382640.1	s42660.1	8	1
1	215348022	215784268	436247	OAR1_232382640.1	s42660.1	8	1
1	215398706	215784268	385563	OAR1_232436433.1	s42660.1	7	1
1	215398706	215784268	385563	OAR1_232436433.1	s42660.1	7	1
1	215546310	215784268	237959	s33675.1	s42660.1	4	1
1	215546310	215784268	237959	s33675.1	s42660.1	4	1
1	219605804	220603834	998031	OAR1_236815361.1	OAR1_237826951.1	19	-1
1	219749089	220443925	694837	OAR1_236964370.1	OAR1_237667519.1	15	-1
1	220385389	220443925	58537	OAR1_237607992.1	OAR1_237667519.1	3	-1
1	220385389	220443925	58537	OAR1_237607992.1	OAR1_237667519.1	3	-1
1	220385389	220443925	58537	OAR1_237607992.1	OAR1_237667519.1	3	-1
1	220385389	220443925	58537	OAR1_237607992.1	OAR1_237667519.1	3	-1
1	220385389	220443925	58537	OAR1_237607992.1	OAR1_237667519.1	3	-1
1	220385389	220443925	58537	OAR1_237607992.1	OAR1_237667519.1	3	-1
1	220385389	220443925	58537	OAR1_237607992.1	OAR1_237667519.1	3	-1
1	220385389	220443925	58537	OAR1_237607992.1	OAR1_237667519.1	3	-1
1	220385389	220443925	58537	OAR1_237607992.1	OAR1_237667519.1	3	-1
1	220385389	220443925	58537	OAR1_237607992.1	OAR1_237667519.1	3	-1
1	220385389	220443925	58537	OAR1_237607992.1	OAR1_237667519.1	3	-1
1	220385389	220443925	58537	OAR1_237607992.1	OAR1_237667519.1	3	-1
1	220385389	220443925	58537	OAR1_237607992.1	OAR1_237667519.1	3	-1
1	220385389	220443925	58537	OAR1_237607992.1	OAR1_237667519.1	3	-1
1	220385389	220443925	58537	OAR1_237607992.1	OAR1_237667519.1	3	-1
1	220385389	220443925	58537	OAR1_237607992.1	OAR1_237667519.1	3	-1
1	220385389	220443925	58537	OAR1_237607992.1	OAR1_237667519.1	3	-1
1	220385389	220443925	58537	OAR1_237607992.1	OAR1_237667519.1	3	-1
1	220385389	220443925	58537	OAR1_237607992.1	OAR1_237667519.1	3	-1
1	220385389	220443925	58537	OAR1_237607992.1	OAR1_237667519.1	3	-1
1	220385389	220443925	58537	OAR1_237607992.1	OAR1_237667519.1	3	-1
1	220385389	220443925	58537	OAR1_237607992.1	OAR1_237667519.1	3	-1
1	220385389	220443925	58537	OAR1_237607992.1	OAR1_237667519.1	3	-1
1	220385389	220443925	58537	OAR1_237607992.1	OAR1_237667519.1	3	-1
1	220385389	220443925	58537	OAR1_237607992.1	OAR1_237667519.1	3	-1
1	220385389	220443925	58537	OAR1_237607992.1	OAR1_237667519.1	3	-1
1	220385389	220443925	58537	OAR1_237607992.1	OAR1_237667519.1	3	-1
1	220385389	220443925	58537	OAR1_237607992.1	OAR1_237667519.1	3	-1
1	220385389	220443925	58537	OAR1_237607992.1	OAR1_237667519.1	3	-1
1	220385389	220443925	58537	OAR1_237607992.1	OAR1_237667519.1	3	-1
1	220385389	220443925	58537	OAR1_237607992.1	OAR1_237667519.1	3	-1
1	220385389	220443925	58537	OAR1_237607992.1	OAR1_237667519.1	3	-1
1	220385389	220443925	58537	OAR1_237607992.1	OAR1_237667519.1	3	-1
1	220385389	220443925	58537	OAR1_237607992.1	OAR1_237667519.1	3	-1
1	220385389	220443925	58537	OAR1_237607992.1	OAR1_237667519.1	3	-1
1	220385389	220443925	58537	OAR1_237607992.1	OAR1_237667519.1	3	-1
1	220385389	220443925	58537	OAR1_237607992.1	OAR1_237667519.1	3	-1
1	220385389	220443925	58537	OAR1_237607992.1	OAR1_237667519.1	3	-1
1	220385389	220443925	58537	OAR1_237607992.1	OAR1_237667519.1	3	-1
1	220385389	220443925	58537	OAR1_237607992.1	OAR1_237667519.1	3	-1
1	220385389	220443925	58537	OAR1_237607992.1	OAR1_237667519.1	3	-1
1	220385389	220443925	58537	OAR1_237607992.1	OAR1_237667519.1	3	-1
1	236111114	236233032	121919	s37460.1	s43702.1	4	1
1	236808959	236851363	42405	OAR1_255987408.1	OAR1_256055259.1	3	-1
1	241803266	241879682	76417	OAR1_261453067.1	OAR1_261538157.1	3	-1
1	242514010	242718494	204485	OAR1_262132125.1	OAR1_262231645.1	4	-1
1	245392706	245469441	76736	OAR1_265023775.1	OAR1_265099083.1	3	-1
1	245392706	245469441	76736	OAR1_265023775.1	OAR1_265099083.1	3	-1
1	245392706	245469441	76736	OAR1_265023775.1	OAR1_265099083.1	3	-1
1	245392706	245469441	76736	OAR1_265023775.1	OAR1_265099083.1	3	-1
1	245392706	245469441	76736	OAR1_265023775.1	OAR1_265099083.1	3	-1
1	245392706	245469441	76736	OAR1_265023775.1	OAR1_265099083.1	3	-1
1	249443247	249966956	523710	s36460.1	OAR1_269956045.1	8	-1
1	249479161	249966956	487796	OAR1_269493195.1	OAR1_269956045.1	7	-1
1	254553469	254631094	77626	OAR1_275159721.1	OAR1_275226380.1	3	-1
1	254553469	254631094	77626	OAR1_275159721.1	OAR1_275226380.1	3	-1
1	256495705	257412265	916561	OAR1_277132373.1	OAR1_278191481.1	23	-1
1	256495705	257412265	916561	OAR1_277132373.1	OAR1_278191481.1	23	-1
1	256495705	257412265	916561	OAR1_277132373.1	OAR1_278191481.1	23	-1
1	256495705	257412265	916561	OAR1_277132373.1	OAR1_278191481.1	23	-1
1	256495705	257412265	916561	OAR1_277132373.1	OAR1_278191481.1	23	-1
1	256830804	257412265	581462	s61274.1	OAR1_278191481.1	15	-1
1	256843538	257400499	556962	OAR1_277640985.1	OAR1_278177822.1	13	-1
1	256843538	257412265	568728	OAR1_277640985.1	OAR1_278191481.1	14	-1
1	256843538	257412265	568728	OAR1_277640985.1	OAR1_278191481.1	14	-1
1	256843538	257412265	568728	OAR1_277640985.1	OAR1_278191481.1	14	-1
1	256843538	257412265	568728	OAR1_277640985.1	OAR1_278191481.1	14	-1
1	256843538	257507901	664364	OAR1_277640985.1	OAR1_278288735.1	16	-1
1	256843538	257507901	664364	OAR1_277640985.1	OAR1_278288735.1	16	-1
1	256891903	257412265	520363	OAR1_277686127.1	OAR1_278191481.1	13	-1
1	256923271	257412265	488995	OAR1_277707808.1	OAR1_278191481.1	12	-1
1	257002393	257507901	505509	OAR1_277790157.1	OAR1_278288735.1	12	-1
1	257037202	257059374	22173	OAR1_277822734.1	OAR1_277843284.1	3	-1
1	259579948	259710875	130928	s32979.1	OAR1_280973016.1	3	-1
1	270772519	270923742	151224	OAR1_293285268.1	OAR1_293441274.1	3	-1
1	270772519	270923742	151224	OAR1_293285268.1	OAR1_293441274.1	3	-1
1	275183655	275482364	298710	OAR1_297767525_X.1	s45224.1	9	-1
2	3870359	4008763	138405	OAR2_3190634.1	OAR2_3333937.1	4	-1
2	5011935	5798140	786206	OAR2_3865404.1	OAR2_4590265.1	20	-1
2	18695910	18757330	61421	OAR2_19076972.1	OAR2_19135778.1	3	-1
2	18757330	19145768	388439	OAR2_19135778.1	OAR2_19486898.1	12	-1
2	18757330	19145768	388439	OAR2_19135778.1	OAR2_19486898.1	12	-1
2	18820353	19163821	343469	OAR2_19203817.1	OAR2_19500065.1	11	-1
2	18903649	19654697	751049	DU502334_443.1	s21659.1	17	-1
2	18964597	19163821	199225	OAR2_19314769.1	OAR2_19500065.1	6	-1
2	19101369	19145768	44400	OAR2_19447250.1	OAR2_19486898.1	3	-1
2	19101369	19163821	62453	OAR2_19447250.1	OAR2_19500065.1	4	-1
2	30708966	30919873	210908	OAR2_31645772_X.1	OAR2_31888274.1	8	-1
2	35929894	36013841	83948	s75509.1	OAR2_37366448.1	3	-1
2	35929894	36013841	83948	s75509.1	OAR2_37366448.1	3	-1
2	35929894	36075528	145635	s75509.1	OAR2_37427346.1	4	-1
2	39894509	39989047	94539	OAR2_41571297.1	OAR2_41664955.1	3	-1
2	41445893	41530444	84552	OAR2_43304314.1	OAR2_43404477.1	3	-1
2	46598180	46648569	50390	OAR2_49444253.1	OAR2_49526327.1	3	-1
2	46598180	46648569	50390	OAR2_49444253.1	OAR2_49526327.1	3	-1
2	46598180	46648569	50390	OAR2_49444253.1	OAR2_49526327.1	3	-1
2	46648569	46912545	263977	OAR2_49526327.1	s37403.1	3	-1
2	46648569	46912545	263977	OAR2_49526327.1	s37403.1	3	-1
2	52327990	52702060	374071	s63030.1	s61605.1	9	1
2	52409379	52702060	292682	s20468.1	s61605.1	8	1
2	52441926	52702060	260135	s58048.1	s61605.1	7	1
2	52441926	52702060	260135	s58048.1	s61605.1	7	1
2	52441926	52702060	260135	s58048.1	s61605.1	7	1
2	52441926	52702060	260135	s58048.1	s61605.1	7	1
2	52441926	52702060	260135	s58048.1	s61605.1	7	1
2	52441926	52702060	260135	s58048.1	s61605.1	7	1
2	52441926	52714676	272751	s58048.1	OAR2_56557812.1	8	1
2	52454740	52702060	247321	OAR2_56300406.1	s61605.1	6	1
2	52454740	52714676	259937	OAR2_56300406.1	OAR2_56557812.1	7	1
2	52525954	52702060	176107	OAR2_56372886.1	s61605.1	5	1
2	52525954	52702060	176107	OAR2_56372886.1	s61605.1	5	1
2	53670410	54173591	503182	s53985.1	OAR2_58286833_X.1	13	-1
2	54125041	54173591	48551	OAR2_58211326.1	OAR2_58286833_X.1	3	-1
2	54135888	54240741	104854	OAR2_58221964.1	OAR2_58387949.1	4	-1
2	55758208	55908488	150281	OAR2_59900002.1	OAR2_60262385.1	3	-1
2	58905801	58969655	63855	OAR2_63283575.1	OAR2_63349204.1	3	-1
2	58905801	58996361	90561	OAR2_63283575.1	OAR2_63412662.1	4	-1
2	58905801	58996361	90561	OAR2_63283575.1	OAR2_63412662.1	4	-1
2	58918403	58996361	77959	OAR2_63296884.1	OAR2_63412662.1	3	-1
2	60434007	60592862	158856	OAR2_64927875.1	OAR2_65034711.1	3	-1
2	60434007	60592862	158856	OAR2_64927875.1	OAR2_65034711.1	3	-1
2	61657597	62064028	406432	OAR2_66116376.1	OAR2_66527815.1	10	-1
2	61743310	62064028	320719	OAR2_66203050.1	OAR2_66527815.1	7	-1
2	62064028	63038076	974049	OAR2_66527815.1	OAR2_67502489.1	20	-1
2	62327753	63038076	710324	s41831.1	OAR2_67502489.1	15	-1
2	62327753	63038076	710324	s41831.1	OAR2_67502489.1	15	-1
2	62327753	63038076	710324	s41831.1	OAR2_67502489.1	15	-1
2	62327753	63038076	710324	s41831.1	OAR2_67502489.1	15	-1
2	62327753	63038076	710324	s41831.1	OAR2_67502489.1	15	-1
2	62327753	63038076	710324	s41831.1	OAR2_67502489.1	15	-1
2	62327753	63038076	710324	s41831.1	OAR2_67502489.1	15	-1
2	62327753	63038076	710324	s41831.1	OAR2_67502489.1	15	-1
2	62327753	63038076	710324	s41831.1	OAR2_67502489.1	15	-1
2	67168555	67289038	120484	OAR2_71743066.1	OAR2_71853088.1	3	-1
2	67168555	67289038	120484	OAR2_71743066.1	OAR2_71853088.1	3	-1
2	67168555	67387676	219122	OAR2_71743066.1	OAR2_71944955.1	5	-1
2	75674121	75745623	71503	OAR2_80645495.1	OAR2_80716063_X.1	3	-1
2	75674121	75745623	71503	OAR2_80645495.1	OAR2_80716063_X.1	3	-1
2	75674121	75745623	71503	OAR2_80645495.1	OAR2_80716063_X.1	3	-1
2	75674121	75745623	71503	OAR2_80645495.1	OAR2_80716063_X.1	3	-1
2	75674121	75745623	71503	OAR2_80645495.1	OAR2_80716063_X.1	3	-1
2	75674121	75745623	71503	OAR2_80645495.1	OAR2_80716063_X.1	3	-1
2	76732322	76836434	104113	OAR2_81789734.1	OAR2_81895374.1	5	-1
2	76732322	76836434	104113	OAR2_81789734.1	OAR2_81895374.1	5	-1
2	76732322	76836434	104113	OAR2_81789734.1	OAR2_81895374.1	5	-1
2	76732322	76836434	104113	OAR2_81789734.1	OAR2_81895374.1	5	-1
2	76732322	76836434	104113	OAR2_81789734.1	OAR2_81895374.1	5	-1
2	77416440	77462741	46302	OAR2_82550066.1	OAR2_82641471_X.1	4	-1
2	77416440	77462741	46302	OAR2_82550066.1	OAR2_82641471_X.1	4	-1
2	77416440	77462741	46302	OAR2_82550066.1	OAR2_82641471_X.1	4	-1
2	77416440	77462741	46302	OAR2_82550066.1	OAR2_82641471_X.1	4	-1
2	77416440	77462741	46302	OAR2_82550066.1	OAR2_82641471_X.1	4	-1
2	77416440	77462741	46302	OAR2_82550066.1	OAR2_82641471_X.1	4	-1
2	77416440	77462741	46302	OAR2_82550066.1	OAR2_82641471_X.1	4	-1
2	77416440	77462741	46302	OAR2_82550066.1	OAR2_82641471_X.1	4	-1
2	77435455	77462741	27287	OAR2_82571383.1	OAR2_82641471_X.1	3	-1
2	77435455	77462741	27287	OAR2_82571383.1	OAR2_82641471_X.1	3	-1
2	77435455	77462741	27287	OAR2_82571383.1	OAR2_82641471_X.1	3	-1
2	77435455	77462741	27287	OAR2_82571383.1	OAR2_82641471_X.1	3	-1
2	77435455	77462741	27287	OAR2_82571383.1	OAR2_82641471_X.1	3	-1
2	77435455	77462741	27287	OAR2_82571383.1	OAR2_82641471_X.1	3	-1
2	77435455	77644639	209185	OAR2_82571383.1	OAR2_82827489.1	6	-1
2	78792339	78903649	111311	OAR2_83949840.1	OAR2_84055570.1	4	-1
2	79189919	79285145	95227	OAR2_84382185.1	OAR2_84482667.1	3	-1
2	79189919	79285145	95227	OAR2_84382185.1	OAR2_84482667.1	3	-1
2	79189919	79285145	95227	OAR2_84382185.1	OAR2_84482667.1	3	-1
2	80154541	80262318	107778	OAR2_85324764.1	OAR2_85440747.1	3	-1
2	83457472	83566969	109498	OAR2_88734520.1	OAR2_88850381.1	3	-1
2	83644533	83722205	77673	OAR2_88927720.1	OAR2_88993798.1	3	-1
2	83644533	83722205	77673	OAR2_88927720.1	OAR2_88993798.1	3	-1
2	83644533	83722205	77673	OAR2_88927720.1	OAR2_88993798.1	3	-1
2	83644533	83722205	77673	OAR2_88927720.1	OAR2_88993798.1	3	-1
2	83644533	83722205	77673	OAR2_88927720.1	OAR2_88993798.1	3	-1
2	83644533	83722205	77673	OAR2_88927720.1	OAR2_88993798.1	3	-1
2	83644533	83722205	77673	OAR2_88927720.1	OAR2_88993798.1	3	-1
2	90150188	90698706	548519	OAR2_96722837.1	OAR2_97428928.1	8	-1
2	90205014	90557732	352719	OAR2_97112849.1	OAR2_97242630.1	5	-1
2	90205014	90557732	352719	OAR2_97112849.1	OAR2_97242630.1	5	-1
2	90205014	90557732	352719	OAR2_97112849.1	OAR2_97242630.1	5	-1
2	90205014	90557732	352719	OAR2_97112849.1	OAR2_97242630.1	5	-1
2	90205014	90557732	352719	OAR2_97112849.1	OAR2_97242630.1	5	-1
2	90205014	90557732	352719	OAR2_97112849.1	OAR2_97242630.1	5	-1
2	90205014	90557732	352719	OAR2_97112849.1	OAR2_97242630.1	5	-1
2	90205014	90557732	352719	OAR2_97112849.1	OAR2_97242630.1	5	-1
2	90205014	90557732	352719	OAR2_97112849.1	OAR2_97242630.1	5	-1
2	90205014	90557732	352719	OAR2_97112849.1	OAR2_97242630.1	5	-1
2	90205014	90557732	352719	OAR2_97112849.1	OAR2_97242630.1	5	-1
2	90205014	90698706	493693	OAR2_97112849.1	OAR2_97428928.1	7	-1
2	90205014	90698706	493693	OAR2_97112849.1	OAR2_97428928.1	7	-1
2	90205014	90698706	493693	OAR2_97112849.1	OAR2_97428928.1	7	-1
2	90205014	90698706	493693	OAR2_97112849.1	OAR2_97428928.1	7	-1
2	90205014	90698706	493693	OAR2_97112849.1	OAR2_97428928.1	7	-1
2	90205014	90698706	493693	OAR2_97112849.1	OAR2_97428928.1	7	-1
2	93102704	93177826	75123	s39911.1	OAR2_100273358.1	3	-1
2	93152913	93251002	98090	OAR2_100248498.1	OAR2_100345751.1	4	-1
2	93152913	93251002	98090	OAR2_100248498.1	OAR2_100345751.1	4	-1
2	97914066	98730433	816368	OAR2_105361885.1	OAR2_106202276.1	14	-1
2	98008059	98483096	475038	OAR2_105455494.1	OAR2_105944717_X.1	7	-1
2	98343444	98483096	139653	OAR2_105771325.1	OAR2_105944717_X.1	3	-1
2	98944469	99578900	634432	OAR2_106451769.1	OAR2_107071087.1	13	-1
2	98944469	99578900	634432	OAR2_106451769.1	OAR2_107071087.1	13	-1
2	98944469	99578900	634432	OAR2_106451769.1	OAR2_107071087.1	13	-1
2	98944469	99623937	679469	OAR2_106451769.1	OAR2_107121797.1	14	-1
2	98944469	99623937	679469	OAR2_106451769.1	OAR2_107121797.1	14	-1
2	98944469	99623937	679469	OAR2_106451769.1	OAR2_107121797.1	14	-1
2	99013601	99578900	565300	OAR2_106512643.1	OAR2_107071087.1	11	-1
2	99013601	99578900	565300	OAR2_106512643.1	OAR2_107071087.1	11	-1
2	99013601	99623937	610337	OAR2_106512643.1	OAR2_107121797.1	12	-1
2	99013601	99623937	610337	OAR2_106512643.1	OAR2_107121797.1	12	-1
2	99013601	99777496	763896	OAR2_106512643.1	OAR2_107363853.1	14	-1
2	99255163	99339620	84458	OAR2_106737963.1	OAR2_106832309.1	3	-1
2	99302002	99514588	212587	OAR2_106789063.1	OAR2_106998428.1	5	-1
2	99339620	99578900	239281	OAR2_106832309.1	OAR2_107071087.1	5	-1
2	99427585	99578900	151316	OAR2_106916289.1	OAR2_107071087.1	4	-1
2	99487592	99578900	91309	OAR2_106973609.1	OAR2_107071087.1	3	-1
2	99487592	99578900	91309	OAR2_106973609.1	OAR2_107071087.1	3	-1
2	99487592	99578900	91309	OAR2_106973609.1	OAR2_107071087.1	3	-1
2	99487592	99578900	91309	OAR2_106973609.1	OAR2_107071087.1	3	-1
2	99487592	99578900	91309	OAR2_106973609.1	OAR2_107071087.1	3	-1
2	99487592	99578900	91309	OAR2_106973609.1	OAR2_107071087.1	3	-1
2	99487592	99578900	91309	OAR2_106973609.1	OAR2_107071087.1	3	-1
2	99487592	99578900	91309	OAR2_106973609.1	OAR2_107071087.1	3	-1
2	99487592	99578900	91309	OAR2_106973609.1	OAR2_107071087.1	3	-1
2	99487592	99623937	136346	OAR2_106973609.1	OAR2_107121797.1	4	-1
2	99487592	99623937	136346	OAR2_106973609.1	OAR2_107121797.1	4	-1
2	100479305	101443025	963721	250506CS3901012300001_913.1	s58833.1	27	1
2	106521892	107079601	557710	s65743.1	OAR2_115071593.1	15	-1
2	106749240	106975218	225979	OAR2_114746188.1	OAR2_114982317.1	6	-1
2	108312936	109236972	924037	OAR2_116471230.1	s64297.1	22	-1
2	108312936	109236972	924037	OAR2_116471230.1	s64297.1	22	-1
2	108334038	109236972	902935	OAR2_116491926.1	s64297.1	21	-1
2	108334038	109236972	902935	OAR2_116491926.1	s64297.1	21	-1
2	108334038	109236972	902935	OAR2_116491926.1	s64297.1	21	-1
2	108334038	109236972	902935	OAR2_116491926.1	s64297.1	21	-1
2	114397648	114558942	161295	OAR2_122429127.1	OAR2_122482215.1	5	-1
2	116961397	117072252	110856	s00210.1	OAR2_125162702.1	4	-1
2	117158936	117330264	171329	OAR2_125251696.1	OAR2_125441100.1	7	1
2	117158936	117341513	182578	OAR2_125251696.1	OAR2_125457936.1	8	1
2	118241043	118453748	212706	OARUn.1354_50653.1	OAR2_126564819.1	3	-1
2	119309807	119490716	180910	OAR2_127550405.1	OAR2_127745204.1	7	-1
2	119309807	119490716	180910	OAR2_127550405.1	OAR2_127745204.1	7	-1
2	120295764	120412667	116904	OAR2_128652105.1	OAR2_128764057.1	3	-1
2	120295764	120412667	116904	OAR2_128652105.1	OAR2_128764057.1	3	-1
2	120750078	120792330	42253	OAR2_129094261.1	OAR2_129142479.1	3	-1
2	121402278	121484489	82212	OAR2_129815115.1	OAR2_129905238.1	3	-1
2	122489988	122716743	226756	OAR2_130817865.1	s46322.1	3	-1
2	122489988	122716743	226756	OAR2_130817865.1	s46322.1	3	-1
2	122489988	122716743	226756	OAR2_130817865.1	s46322.1	3	-1
2	122489988	122716743	226756	OAR2_130817865.1	s46322.1	3	-1
2	122489988	122716743	226756	OAR2_130817865.1	s46322.1	3	-1
2	122489988	122716743	226756	OAR2_130817865.1	s46322.1	3	-1
2	122489988	122716743	226756	OAR2_130817865.1	s46322.1	3	-1
2	122489988	122716743	226756	OAR2_130817865.1	s46322.1	3	-1
2	122524397	122918820	394424	OAR2_130852040_X.1	OAR2_131098513.1	3	-1
2	122524397	122918820	394424	OAR2_130852040_X.1	OAR2_131098513.1	3	-1
2	122524397	122918820	394424	OAR2_130852040_X.1	OAR2_131098513.1	3	-1
2	122524397	122918820	394424	OAR2_130852040_X.1	OAR2_131098513.1	3	-1
2	122524397	122918820	394424	OAR2_130852040_X.1	OAR2_131098513.1	3	-1
2	122716743	123048197	331455	s46322.1	OAR2_131218171.1	3	-1
2	122716743	123048197	331455	s46322.1	OAR2_131218171.1	3	-1
2	122716743	123076931	360189	s46322.1	OAR2_131249305.1	4	-1
2	127043193	127222749	179557	OAR2_135326401.1	OAR2_135548780.1	6	-1
2	127836876	127997234	160359	OAR15_87073499.1	s32732.1	3	-1
2	127836876	127997234	160359	OAR15_87073499.1	s32732.1	3	-1
2	143089159	143203167	114009	OAR2_152054486.1	s76040.1	3	-1
2	143693696	143847759	154064	OAR2_152647043.1	OAR2_152799598.1	3	-1
2	143693696	143847759	154064	OAR2_152647043.1	OAR2_152799598.1	3	-1
2	143693696	143847759	154064	OAR2_152647043.1	OAR2_152799598.1	3	-1
2	144866297	145444039	577743	s32162.1	OAR2_154444578.1	13	-1
2	145090781	145444039	353259	s66080.1	OAR2_154444578.1	9	-1
2	145090781	145444039	353259	s66080.1	OAR2_154444578.1	9	-1
2	145090781	145444039	353259	s66080.1	OAR2_154444578.1	9	-1
2	145090781	145444039	353259	s66080.1	OAR2_154444578.1	9	-1
2	145090781	145444039	353259	s66080.1	OAR2_154444578.1	9	-1
2	145090781	145444039	353259	s66080.1	OAR2_154444578.1	9	-1
2	149326740	149906101	579362	s33219.1	OAR2_159090367.1	15	1
2	149326740	149906101	579362	s33219.1	OAR2_159090367.1	15	1
2	149326740	149906101	579362	s33219.1	OAR2_159090367.1	15	1
2	149326740	149906101	579362	s33219.1	OAR2_159090367.1	15	1
2	149326740	149906101	579362	s33219.1	OAR2_159090367.1	15	1
2	149326740	149906101	579362	s33219.1	OAR2_159090367.1	15	1
2	149720801	149906101	185301	s67530.1	OAR2_159090367.1	4	1
2	149720801	149906101	185301	s67530.1	OAR2_159090367.1	4	1
2	149720801	149906101	185301	s67530.1	OAR2_159090367.1	4	1
2	149720801	149906101	185301	s67530.1	OAR2_159090367.1	4	1
2	149720801	149906101	185301	s67530.1	OAR2_159090367.1	4	1
2	149720801	149906101	185301	s67530.1	OAR2_159090367.1	4	1
2	149720801	149906101	185301	s67530.1	OAR2_159090367.1	4	1
2	149720801	149906101	185301	s67530.1	OAR2_159090367.1	4	1
2	149720801	149906101	185301	s67530.1	OAR2_159090367.1	4	1
2	149720801	149906101	185301	s67530.1	OAR2_159090367.1	4	1
2	149720801	149906101	185301	s67530.1	OAR2_159090367.1	4	1
2	149720801	149906101	185301	s67530.1	OAR2_159090367.1	4	1
2	149720801	149906101	185301	s67530.1	OAR2_159090367.1	4	1
2	149720801	149906101	185301	s67530.1	OAR2_159090367.1	4	1
2	149720801	149906101	185301	s67530.1	OAR2_159090367.1	4	1
2	149720801	149906101	185301	s67530.1	OAR2_159090367.1	4	1
2	149720801	149906101	185301	s67530.1	OAR2_159090367.1	4	1
2	149720801	149906101	185301	s67530.1	OAR2_159090367.1	4	1
2	149720801	149906101	185301	s67530.1	OAR2_159090367.1	4	1
2	149720801	149906101	185301	s67530.1	OAR2_159090367.1	4	1
2	149720801	149906101	185301	s67530.1	OAR2_159090367.1	4	1
2	149720801	149906101	185301	s67530.1	OAR2_159090367.1	4	1
2	149720801	149906101	185301	s67530.1	OAR2_159090367.1	4	1
2	149720801	149906101	185301	s67530.1	OAR2_159090367.1	4	1
2	149720801	149906101	185301	s67530.1	OAR2_159090367.1	4	1
2	150948753	151441381	492629	OAR2_160104858.1	s53687.1	10	-1
2	151441381	151588637	147257	s53687.1	OAR2_160737599.1	3	-1
2	154194950	154323965	129016	OAR2_163608431.1	OAR2_163677539.1	3	-1
2	160104016	160233220	129205	OAR2_169657763.1	OAR2_169779467.1	3	-1
2	160104016	160289221	185206	OAR2_169657763.1	OAR2_169837696.1	4	-1
2	160104016	160394807	290792	OAR2_169657763.1	OAR2_169940589.1	5	-1
2	160104016	160394807	290792	OAR2_169657763.1	OAR2_169940589.1	5	-1
2	160104016	160394807	290792	OAR2_169657763.1	OAR2_169940589.1	5	-1
2	160104016	160394807	290792	OAR2_169657763.1	OAR2_169940589.1	5	-1
2	160104016	160394807	290792	OAR2_169657763.1	OAR2_169940589.1	5	-1
2	160104016	160394807	290792	OAR2_169657763.1	OAR2_169940589.1	5	-1
2	160104016	160394807	290792	OAR2_169657763.1	OAR2_169940589.1	5	-1
2	160104016	160394807	290792	OAR2_169657763.1	OAR2_169940589.1	5	-1
2	160104016	160492222	388207	OAR2_169657763.1	OAR2_170039032.1	7	-1
2	160104016	160492222	388207	OAR2_169657763.1	OAR2_170039032.1	7	-1
2	161578678	161680371	101694	s72026.1	OAR2_171288737.1	3	-1
2	161578678	161680371	101694	s72026.1	OAR2_171288737.1	3	-1
2	161578678	161680371	101694	s72026.1	OAR2_171288737.1	3	-1
2	161578678	161680371	101694	s72026.1	OAR2_171288737.1	3	-1
2	161578678	161680371	101694	s72026.1	OAR2_171288737.1	3	-1
2	161578678	161680371	101694	s72026.1	OAR2_171288737.1	3	-1
2	161578678	161680371	101694	s72026.1	OAR2_171288737.1	3	-1
2	161578678	161680371	101694	s72026.1	OAR2_171288737.1	3	-1
2	161578678	161680371	101694	s72026.1	OAR2_171288737.1	3	-1
2	161578678	161680371	101694	s72026.1	OAR2_171288737.1	3	-1
2	161578678	161680371	101694	s72026.1	OAR2_171288737.1	3	-1
2	161578678	161680371	101694	s72026.1	OAR2_171288737.1	3	-1
2	161578678	161680371	101694	s72026.1	OAR2_171288737.1	3	-1
2	161578678	161680371	101694	s72026.1	OAR2_171288737.1	3	-1
2	161578678	161680371	101694	s72026.1	OAR2_171288737.1	3	-1
2	161578678	161680371	101694	s72026.1	OAR2_171288737.1	3	-1
2	161578678	161680371	101694	s72026.1	OAR2_171288737.1	3	-1
2	161578678	161680371	101694	s72026.1	OAR2_171288737.1	3	-1
2	161578678	161680371	101694	s72026.1	OAR2_171288737.1	3	-1
2	161641301	161710993	69693	OAR2_171247972.1	OAR2_171321854.1	3	-1
2	161641301	161710993	69693	OAR2_171247972.1	OAR2_171321854.1	3	-1
2	161641301	161710993	69693	OAR2_171247972.1	OAR2_171321854.1	3	-1
2	161641301	161710993	69693	OAR2_171247972.1	OAR2_171321854.1	3	-1
2	161641301	161710993	69693	OAR2_171247972.1	OAR2_171321854.1	3	-1
2	162861327	163035015	173689	OAR2_172603349.1	OAR2_172663891.1	3	-1
2	162861327	163035015	173689	OAR2_172603349.1	OAR2_172663891.1	3	-1
2	162861327	163109337	248011	OAR2_172603349.1	OAR2_172741598.1	5	-1
2	163170710	163243988	73279	OAR2_172802190.1	OAR2_172874304.1	3	-1
2	163170710	163243988	73279	OAR2_172802190.1	OAR2_172874304.1	3	-1
2	163489017	163564272	75256	s01103.1	s05502.1	3	1
2	167736523	167955730	219208	OAR2_177496139.1	OAR2_177722937.1	8	-1
2	167765463	167855866	90404	OAR2_177524838.1	OAR2_177612956.1	3	-1
2	167765463	167855866	90404	OAR2_177524838.1	OAR2_177612956.1	3	-1
2	167765463	167855866	90404	OAR2_177524838.1	OAR2_177612956.1	3	-1
2	167765463	167855866	90404	OAR2_177524838.1	OAR2_177612956.1	3	-1
2	167765463	167855866	90404	OAR2_177524838.1	OAR2_177612956.1	3	-1
2	167765463	167855866	90404	OAR2_177524838.1	OAR2_177612956.1	3	-1
2	167765463	167855866	90404	OAR2_177524838.1	OAR2_177612956.1	3	-1
2	167765463	167855866	90404	OAR2_177524838.1	OAR2_177612956.1	3	-1
2	167765463	167855866	90404	OAR2_177524838.1	OAR2_177612956.1	3	-1
2	167765463	167855866	90404	OAR2_177524838.1	OAR2_177612956.1	3	-1
2	169129216	169618763	489548	OAR2_179206785.1	OAR2_179693494.1	13	-1
2	169129216	169618763	489548	OAR2_179206785.1	OAR2_179693494.1	13	-1
2	169195388	169443127	247740	OAR2_179267347.1	OAR2_179521654.1	7	-1
2	169356165	169443127	86963	OAR2_179427404.1	OAR2_179521654.1	3	-1
2	169356165	169443127	86963	OAR2_179427404.1	OAR2_179521654.1	3	-1
2	169356165	169479946	123782	OAR2_179427404.1	OAR2_179554749.1	4	-1
2	169407749	169479946	72198	OAR2_179483946.1	OAR2_179554749.1	3	-1
2	169407749	169479946	72198	OAR2_179483946.1	OAR2_179554749.1	3	-1
2	169407749	169479946	72198	OAR2_179483946.1	OAR2_179554749.1	3	-1
2	169407749	169479946	72198	OAR2_179483946.1	OAR2_179554749.1	3	-1
2	169407749	169479946	72198	OAR2_179483946.1	OAR2_179554749.1	3	-1
2	169407749	169479946	72198	OAR2_179483946.1	OAR2_179554749.1	3	-1
2	169407749	169479946	72198	OAR2_179483946.1	OAR2_179554749.1	3	-1
2	169407749	169479946	72198	OAR2_179483946.1	OAR2_179554749.1	3	-1
2	169407749	169479946	72198	OAR2_179483946.1	OAR2_179554749.1	3	-1
2	169407749	169479946	72198	OAR2_179483946.1	OAR2_179554749.1	3	-1
2	169407749	169479946	72198	OAR2_179483946.1	OAR2_179554749.1	3	-1
2	169407749	169479946	72198	OAR2_179483946.1	OAR2_179554749.1	3	-1
2	179600108	180259505	659398	OAR2_190561698.1	OAR2_191159757.1	15	-1
2	179822575	179849479	26905	OAR2_190644850.1	OAR2_190673408.1	3	-1
2	179822575	180637163	814589	OAR2_190644850.1	OAR2_191490428.1	16	-1
2	187065342	187131720	66379	OAR2_198303864.1	s31944.1	3	-1
2	188042496	188204145	161650	OAR2_199372044.1	OAR2_199620426.1	3	1
2	188042496	188204145	161650	OAR2_199372044.1	OAR2_199620426.1	3	1
2	188042496	188204145	161650	OAR2_199372044.1	OAR2_199620426.1	3	1
2	189700143	189799453	99311	OAR2_201072420.1	OAR2_201139790.1	3	-1
2	189700143	189799453	99311	OAR2_201072420.1	OAR2_201139790.1	3	-1
2	189708780	189839836	131057	OAR2_201079081_X.1	s65822.1	3	-1
2	202755341	202832216	76876	OAR2_214546152.1	OAR2_214617771.1	3	-1
2	202755341	202832216	76876	OAR2_214546152.1	OAR2_214617771.1	3	-1
2	202755341	202832216	76876	OAR2_214546152.1	OAR2_214617771.1	3	-1
2	202773507	202860600	87094	OAR2_214562298.1	OAR2_214645941.1	3	-1
2	202773507	202860600	87094	OAR2_214562298.1	OAR2_214645941.1	3	-1
2	202773507	202860600	87094	OAR2_214562298.1	OAR2_214645941.1	3	-1
2	202773507	202860600	87094	OAR2_214562298.1	OAR2_214645941.1	3	-1
2	202773507	202860600	87094	OAR2_214562298.1	OAR2_214645941.1	3	-1
2	202773507	202860600	87094	OAR2_214562298.1	OAR2_214645941.1	3	-1
2	202773507	202860600	87094	OAR2_214562298.1	OAR2_214645941.1	3	-1
2	202773507	202860600	87094	OAR2_214562298.1	OAR2_214645941.1	3	-1
2	202773507	202860600	87094	OAR2_214562298.1	OAR2_214645941.1	3	-1
2	202773507	202860600	87094	OAR2_214562298.1	OAR2_214645941.1	3	-1
2	202773507	202860600	87094	OAR2_214562298.1	OAR2_214645941.1	3	-1
2	202773507	202860600	87094	OAR2_214562298.1	OAR2_214645941.1	3	-1
2	202773507	202860600	87094	OAR2_214562298.1	OAR2_214645941.1	3	-1
2	202773507	202879462	105956	OAR2_214562298.1	OAR2_214718534.1	4	-1
2	202773507	202879462	105956	OAR2_214562298.1	OAR2_214718534.1	4	-1
2	202773507	202879462	105956	OAR2_214562298.1	OAR2_214718534.1	4	-1
2	202773507	202879462	105956	OAR2_214562298.1	OAR2_214718534.1	4	-1
2	202773507	202879462	105956	OAR2_214562298.1	OAR2_214718534.1	4	-1
2	202773507	202879462	105956	OAR2_214562298.1	OAR2_214718534.1	4	-1
2	202773507	202879462	105956	OAR2_214562298.1	OAR2_214718534.1	4	-1
2	202773507	202879462	105956	OAR2_214562298.1	OAR2_214718534.1	4	-1
2	203942104	204059432	117329	OAR2_215795065.1	OAR2_215991357.1	3	-1
2	208597501	208676009	78509	OAR2_220844191.1	OAR2_220918687.1	3	-1
2	208597501	208676009	78509	OAR2_220844191.1	OAR2_220918687.1	3	-1
2	208597501	208676009	78509	OAR2_220844191.1	OAR2_220918687.1	3	-1
2	208597501	208676009	78509	OAR2_220844191.1	OAR2_220918687.1	3	-1
2	208597501	208676009	78509	OAR2_220844191.1	OAR2_220918687.1	3	-1
2	208597501	208676009	78509	OAR2_220844191.1	OAR2_220918687.1	3	-1
2	208597501	208676009	78509	OAR2_220844191.1	OAR2_220918687.1	3	-1
2	208597501	208676009	78509	OAR2_220844191.1	OAR2_220918687.1	3	-1
2	208597501	208676009	78509	OAR2_220844191.1	OAR2_220918687.1	3	-1
2	208597501	208676009	78509	OAR2_220844191.1	OAR2_220918687.1	3	-1
2	208597501	208676009	78509	OAR2_220844191.1	OAR2_220918687.1	3	-1
2	208597501	208676009	78509	OAR2_220844191.1	OAR2_220918687.1	3	-1
2	208597501	208676009	78509	OAR2_220844191.1	OAR2_220918687.1	3	-1
2	208597501	208676009	78509	OAR2_220844191.1	OAR2_220918687.1	3	-1
2	208597501	208676009	78509	OAR2_220844191.1	OAR2_220918687.1	3	-1
2	208597501	208676009	78509	OAR2_220844191.1	OAR2_220918687.1	3	-1
2	208597501	208676009	78509	OAR2_220844191.1	OAR2_220918687.1	3	-1
2	208597501	208676009	78509	OAR2_220844191.1	OAR2_220918687.1	3	-1
2	208597501	208676009	78509	OAR2_220844191.1	OAR2_220918687.1	3	-1
2	208597501	208676009	78509	OAR2_220844191.1	OAR2_220918687.1	3	-1
2	209703200	209799239	96040	OAR2_221957748.1	OAR2_222043360.1	4	-1
2	211482350	211985060	502711	OAR2_223801978.1	OAR2_224331098.1	12	-1
2	211512445	211784743	272299	OAR2_223834746.1	OAR2_224086493.1	7	-1
2	211512445	211784743	272299	OAR2_223834746.1	OAR2_224086493.1	7	-1
2	211512445	211985060	472616	OAR2_223834746.1	OAR2_224331098.1	11	-1
2	211539866	211784743	244878	OAR2_223862860_X.1	OAR2_224086493.1	6	-1
2	211539866	211784743	244878	OAR2_223862860_X.1	OAR2_224086493.1	6	-1
2	211611196	211784743	173548	OAR2_223943154_X.1	OAR2_224086493.1	5	-1
2	212429211	212539644	110434	OAR2_224775517.1	OAR2_225050043_X.1	3	-1
2	212429211	212539644	110434	OAR2_224775517.1	OAR2_225050043_X.1	3	-1
2	212793217	213448235	655019	OAR2_225300733.1	OAR2_225947719.1	16	-1
2	216807667	217719922	912256	s51116.1	s72964.1	8	1
2	224825575	224894551	68977	OAR2_237521962.1	OAR2_237583937_X.1	3	-1
2	224825575	224894551	68977	OAR2_237521962.1	OAR2_237583937_X.1	3	-1
2	224947722	225193189	245468	s62387.1	s12470.1	6	1
2	229221395	229623371	401977	OAR2_242055799.1	OAR2_242459802.1	11	-1
2	229248722	229623371	374650	OAR2_242081943.1	OAR2_242459802.1	10	-1
2	229248722	229623371	374650	OAR2_242081943.1	OAR2_242459802.1	10	-1
2	229248722	229623371	374650	OAR2_242081943.1	OAR2_242459802.1	10	-1
2	229248722	229623371	374650	OAR2_242081943.1	OAR2_242459802.1	10	-1
2	229248722	229623371	374650	OAR2_242081943.1	OAR2_242459802.1	10	-1
2	229248722	229623371	374650	OAR2_242081943.1	OAR2_242459802.1	10	-1
2	229248722	229623371	374650	OAR2_242081943.1	OAR2_242459802.1	10	-1
2	229248722	229623371	374650	OAR2_242081943.1	OAR2_242459802.1	10	-1
2	229248722	229623371	374650	OAR2_242081943.1	OAR2_242459802.1	10	-1
2	229248722	229623371	374650	OAR2_242081943.1	OAR2_242459802.1	10	-1
2	229248722	229623371	374650	OAR2_242081943.1	OAR2_242459802.1	10	-1
2	229248722	229623371	374650	OAR2_242081943.1	OAR2_242459802.1	10	-1
2	229248722	229623371	374650	OAR2_242081943.1	OAR2_242459802.1	10	-1
2	229248722	229623371	374650	OAR2_242081943.1	OAR2_242459802.1	10	-1
2	229248722	229623371	374650	OAR2_242081943.1	OAR2_242459802.1	10	-1
2	229248722	229623371	374650	OAR2_242081943.1	OAR2_242459802.1	10	-1
2	229248722	229623371	374650	OAR2_242081943.1	OAR2_242459802.1	10	-1
2	229248722	229623371	374650	OAR2_242081943.1	OAR2_242459802.1	10	-1
2	229248722	229623371	374650	OAR2_242081943.1	OAR2_242459802.1	10	-1
2	229248722	229721318	472597	OAR2_242081943.1	OAR2_242562248.1	11	-1
2	229248722	229721318	472597	OAR2_242081943.1	OAR2_242562248.1	11	-1
2	229248722	229721318	472597	OAR2_242081943.1	OAR2_242562248.1	11	-1
2	229248722	229880901	632180	OAR2_242081943.1	OAR2_242722797.1	14	-1
2	229297522	229423565	126044	OAR2_242124670.1	OAR2_242266877.1	6	-1
2	229319877	229623371	303495	OAR2_242143549.1	OAR2_242459802.1	8	-1
2	229319877	229623371	303495	OAR2_242143549.1	OAR2_242459802.1	8	-1
2	229349932	229423565	73634	OAR2_242177133.1	OAR2_242266877.1	4	-1
2	229349932	229623371	273440	OAR2_242177133.1	OAR2_242459802.1	7	-1
2	229349932	229623371	273440	OAR2_242177133.1	OAR2_242459802.1	7	-1
2	229349932	229623371	273440	OAR2_242177133.1	OAR2_242459802.1	7	-1
2	229349932	229832513	482582	OAR2_242177133.1	OAR2_242658985.1	9	-1
2	229397259	229423565	26307	OAR2_242229131.1	OAR2_242266877.1	3	-1
2	229397259	229623371	226113	OAR2_242229131.1	OAR2_242459802.1	6	-1
2	229397259	229623371	226113	OAR2_242229131.1	OAR2_242459802.1	6	-1
2	229397259	229623371	226113	OAR2_242229131.1	OAR2_242459802.1	6	-1
2	229397259	229623371	226113	OAR2_242229131.1	OAR2_242459802.1	6	-1
2	229397259	229623371	226113	OAR2_242229131.1	OAR2_242459802.1	6	-1
2	229397259	229623371	226113	OAR2_242229131.1	OAR2_242459802.1	6	-1
2	229397259	229623371	226113	OAR2_242229131.1	OAR2_242459802.1	6	-1
2	229397259	229623371	226113	OAR2_242229131.1	OAR2_242459802.1	6	-1
2	229423565	229623371	199807	OAR2_242266877.1	OAR2_242459802.1	4	-1
2	236768061	236849265	81205	s37062.1	s74816.1	3	-1
2	242836595	243221593	384999	s53789.1	s75870.1	11	1
2	247692239	248597460	905222	s02313.1	OAR2_262859594.1	26	1
2	248643714	248808654	164941	OAR2_262951111.1	s29579.1	5	-1
2	248643714	248808654	164941	OAR2_262951111.1	s29579.1	5	-1
2	248643714	248808654	164941	OAR2_262951111.1	s29579.1	5	-1
2	248643714	248808654	164941	OAR2_262951111.1	s29579.1	5	-1
2	248643714	248808654	164941	OAR2_262951111.1	s29579.1	5	-1
2	248643714	248808654	164941	OAR2_262951111.1	s29579.1	5	-1
2	248643714	248808654	164941	OAR2_262951111.1	s29579.1	5	-1
2	248643714	248808654	164941	OAR2_262951111.1	s29579.1	5	-1
2	248747770	248808654	60885	s37051.1	s29579.1	3	-1
2	248747770	248808654	60885	s37051.1	s29579.1	3	-1
3	4401530	4543145	141616	s62006.1	s53085.1	3	-1
3	4543145	4648352	105208	s53085.1	s45695.1	3	1
3	4543145	4648352	105208	s53085.1	s45695.1	3	1
3	4543145	4700819	157675	s53085.1	OAR3_4694801.1	5	1
3	4636043	4700819	64777	s57563.1	OAR3_4694801.1	4	1
3	6462712	6509486	46775	OAR3_6512841.1	OAR3_6558411.1	3	-1
3	6757800	7106590	348791	s69278.1	s19828.1	10	1
3	9050132	9232808	182677	s11012.1	OAR3_9618077.1	3	1
3	9050132	9232808	182677	s11012.1	OAR3_9618077.1	3	1
3	9050132	9232808	182677	s11012.1	OAR3_9618077.1	3	1
3	14225212	14824800	599589	s06722.1	OAR3_16051606.1	14	-1
3	15206323	15315486	109164	OAR3_16449294.1	OAR3_16552864.1	4	-1
3	20012101	20052991	40891	s62248.1	OAR3_21630699.1	3	-1
3	21549821	22414892	865072	OAR3_23169264.1	OAR3_24159230.1	20	-1
3	21549821	22414892	865072	OAR3_23169264.1	OAR3_24159230.1	20	-1
3	21549821	22480041	930221	OAR3_23169264.1	OAR3_24232824.1	21	-1
3	21549821	22480041	930221	OAR3_23169264.1	OAR3_24232824.1	21	-1
3	21549821	22480041	930221	OAR3_23169264.1	OAR3_24232824.1	21	-1
3	21549821	22480041	930221	OAR3_23169264.1	OAR3_24232824.1	21	-1
3	21549821	22480041	930221	OAR3_23169264.1	OAR3_24232824.1	21	-1
3	21549821	22480041	930221	OAR3_23169264.1	OAR3_24232824.1	21	-1
3	21549821	22480041	930221	OAR3_23169264.1	OAR3_24232824.1	21	-1
3	21549821	22480041	930221	OAR3_23169264.1	OAR3_24232824.1	21	-1
3	21549821	22503025	953205	OAR3_23169264.1	OAR3_24260079.1	22	-1
3	21549821	22503025	953205	OAR3_23169264.1	OAR3_24260079.1	22	-1
3	21741415	22414892	673478	OAR3_23366586.1	OAR3_24159230.1	16	-1
3	21741415	22414892	673478	OAR3_23366586.1	OAR3_24159230.1	16	-1
3	21741415	22414892	673478	OAR3_23366586.1	OAR3_24159230.1	16	-1
3	21741415	22414892	673478	OAR3_23366586.1	OAR3_24159230.1	16	-1
3	21741415	22480041	738627	OAR3_23366586.1	OAR3_24232824.1	17	-1
3	21741415	22480041	738627	OAR3_23366586.1	OAR3_24232824.1	17	-1
3	21741415	22480041	738627	OAR3_23366586.1	OAR3_24232824.1	17	-1
3	21741415	22480041	738627	OAR3_23366586.1	OAR3_24232824.1	17	-1
3	21741415	22480041	738627	OAR3_23366586.1	OAR3_24232824.1	17	-1
3	21741415	22480041	738627	OAR3_23366586.1	OAR3_24232824.1	17	-1
3	21741415	22480041	738627	OAR3_23366586.1	OAR3_24232824.1	17	-1
3	21741415	22480041	738627	OAR3_23366586.1	OAR3_24232824.1	17	-1
3	21741415	22503025	761611	OAR3_23366586.1	OAR3_24260079.1	18	-1
3	21741415	22503025	761611	OAR3_23366586.1	OAR3_24260079.1	18	-1
3	21741415	22503025	761611	OAR3_23366586.1	OAR3_24260079.1	18	-1
3	21741415	22503025	761611	OAR3_23366586.1	OAR3_24260079.1	18	-1
3	21741415	22503025	761611	OAR3_23366586.1	OAR3_24260079.1	18	-1
3	21741415	22503025	761611	OAR3_23366586.1	OAR3_24260079.1	18	-1
3	21741415	22503025	761611	OAR3_23366586.1	OAR3_24260079.1	18	-1
3	21741415	22503025	761611	OAR3_23366586.1	OAR3_24260079.1	18	-1
3	21741415	22503025	761611	OAR3_23366586.1	OAR3_24260079.1	18	-1
3	21741415	22503025	761611	OAR3_23366586.1	OAR3_24260079.1	18	-1
3	21741415	22503025	761611	OAR3_23366586.1	OAR3_24260079.1	18	-1
3	21741415	22503025	761611	OAR3_23366586.1	OAR3_24260079.1	18	-1
3	21741415	22503025	761611	OAR3_23366586.1	OAR3_24260079.1	18	-1
3	21741415	22503025	761611	OAR3_23366586.1	OAR3_24260079.1	18	-1
3	21741415	22503025	761611	OAR3_23366586.1	OAR3_24260079.1	18	-1
3	21741415	22503025	761611	OAR3_23366586.1	OAR3_24260079.1	18	-1
3	21741415	22503025	761611	OAR3_23366586.1	OAR3_24260079.1	18	-1
3	21741415	22581476	840062	OAR3_23366586.1	OAR3_24372499.1	20	-1
3	21741415	22581476	840062	OAR3_23366586.1	OAR3_24372499.1	20	-1
3	21741415	22581476	840062	OAR3_23366586.1	OAR3_24372499.1	20	-1
3	21793535	22414892	621358	DU425259_620.1	OAR3_24159230.1	15	-1
3	21793535	22480041	686507	DU425259_620.1	OAR3_24232824.1	16	-1
3	21793535	22480041	686507	DU425259_620.1	OAR3_24232824.1	16	-1
3	21793535	22503025	709491	DU425259_620.1	OAR3_24260079.1	17	-1
3	21793535	22581476	787942	DU425259_620.1	OAR3_24372499.1	19	-1
3	22022123	22132599	110477	OAR3_23656131.1	OAR3_23777393.1	3	-1
3	22022123	22305545	283423	OAR3_23656131.1	OAR3_24047322.1	6	-1
3	22022123	22305545	283423	OAR3_23656131.1	OAR3_24047322.1	6	-1
3	22022123	22407843	385721	OAR3_23656131.1	OAR3_24152796.1	8	-1
3	22022123	22407843	385721	OAR3_23656131.1	OAR3_24152796.1	8	-1
3	22022123	22414892	392770	OAR3_23656131.1	OAR3_24159230.1	9	-1
3	22022123	22414892	392770	OAR3_23656131.1	OAR3_24159230.1	9	-1
3	22022123	22414892	392770	OAR3_23656131.1	OAR3_24159230.1	9	-1
3	22022123	22414892	392770	OAR3_23656131.1	OAR3_24159230.1	9	-1
3	22022123	22414892	392770	OAR3_23656131.1	OAR3_24159230.1	9	-1
3	22022123	22414892	392770	OAR3_23656131.1	OAR3_24159230.1	9	-1
3	22022123	22414892	392770	OAR3_23656131.1	OAR3_24159230.1	9	-1
3	22022123	22414892	392770	OAR3_23656131.1	OAR3_24159230.1	9	-1
3	22022123	22414892	392770	OAR3_23656131.1	OAR3_24159230.1	9	-1
3	22022123	22480041	457919	OAR3_23656131.1	OAR3_24232824.1	10	-1
3	22022123	22480041	457919	OAR3_23656131.1	OAR3_24232824.1	10	-1
3	22022123	22480041	457919	OAR3_23656131.1	OAR3_24232824.1	10	-1
3	22022123	22480041	457919	OAR3_23656131.1	OAR3_24232824.1	10	-1
3	22022123	22503025	480903	OAR3_23656131.1	OAR3_24260079.1	11	-1
3	22022123	22503025	480903	OAR3_23656131.1	OAR3_24260079.1	11	-1
3	22022123	22503025	480903	OAR3_23656131.1	OAR3_24260079.1	11	-1
3	22022123	22503025	480903	OAR3_23656131.1	OAR3_24260079.1	11	-1
3	22022123	22503025	480903	OAR3_23656131.1	OAR3_24260079.1	11	-1
3	22022123	22503025	480903	OAR3_23656131.1	OAR3_24260079.1	11	-1
3	22022123	22503025	480903	OAR3_23656131.1	OAR3_24260079.1	11	-1
3	22022123	22503025	480903	OAR3_23656131.1	OAR3_24260079.1	11	-1
3	22022123	22503025	480903	OAR3_23656131.1	OAR3_24260079.1	11	-1
3	22022123	22581476	559354	OAR3_23656131.1	OAR3_24372499.1	13	-1
3	22114278	22305545	191268	OAR3_23746306.1	OAR3_24047322.1	5	-1
3	22114278	22305545	191268	OAR3_23746306.1	OAR3_24047322.1	5	-1
3	22114278	22305545	191268	OAR3_23746306.1	OAR3_24047322.1	5	-1
3	22114278	22352161	237884	OAR3_23746306.1	OAR3_24093519.1	6	-1
3	22114278	22352161	237884	OAR3_23746306.1	OAR3_24093519.1	6	-1
3	22114278	22407843	293566	OAR3_23746306.1	OAR3_24152796.1	7	-1
3	22114278	22407843	293566	OAR3_23746306.1	OAR3_24152796.1	7	-1
3	22114278	22407843	293566	OAR3_23746306.1	OAR3_24152796.1	7	-1
3	22114278	22407843	293566	OAR3_23746306.1	OAR3_24152796.1	7	-1
3	22114278	22407843	293566	OAR3_23746306.1	OAR3_24152796.1	7	-1
3	22114278	22407843	293566	OAR3_23746306.1	OAR3_24152796.1	7	-1
3	22114278	22407843	293566	OAR3_23746306.1	OAR3_24152796.1	7	-1
3	22114278	22407843	293566	OAR3_23746306.1	OAR3_24152796.1	7	-1
3	22114278	22407843	293566	OAR3_23746306.1	OAR3_24152796.1	7	-1
3	22114278	22407843	293566	OAR3_23746306.1	OAR3_24152796.1	7	-1
3	22114278	22407843	293566	OAR3_23746306.1	OAR3_24152796.1	7	-1
3	22114278	22407843	293566	OAR3_23746306.1	OAR3_24152796.1	7	-1
3	22114278	22414892	300615	OAR3_23746306.1	OAR3_24159230.1	8	-1
3	22114278	22414892	300615	OAR3_23746306.1	OAR3_24159230.1	8	-1
3	22114278	22414892	300615	OAR3_23746306.1	OAR3_24159230.1	8	-1
3	22114278	22414892	300615	OAR3_23746306.1	OAR3_24159230.1	8	-1
3	22114278	22414892	300615	OAR3_23746306.1	OAR3_24159230.1	8	-1
3	22114278	22414892	300615	OAR3_23746306.1	OAR3_24159230.1	8	-1
3	22114278	22414892	300615	OAR3_23746306.1	OAR3_24159230.1	8	-1
3	22114278	22414892	300615	OAR3_23746306.1	OAR3_24159230.1	8	-1
3	22114278	22414892	300615	OAR3_23746306.1	OAR3_24159230.1	8	-1
3	22114278	22414892	300615	OAR3_23746306.1	OAR3_24159230.1	8	-1
3	22114278	22414892	300615	OAR3_23746306.1	OAR3_24159230.1	8	-1
3	22114278	22414892	300615	OAR3_23746306.1	OAR3_24159230.1	8	-1
3	22114278	22414892	300615	OAR3_23746306.1	OAR3_24159230.1	8	-1
3	22114278	22414892	300615	OAR3_23746306.1	OAR3_24159230.1	8	-1
3	22114278	22414892	300615	OAR3_23746306.1	OAR3_24159230.1	8	-1
3	22114278	22414892	300615	OAR3_23746306.1	OAR3_24159230.1	8	-1
3	22114278	22414892	300615	OAR3_23746306.1	OAR3_24159230.1	8	-1
3	22114278	22414892	300615	OAR3_23746306.1	OAR3_24159230.1	8	-1
3	22114278	22414892	300615	OAR3_23746306.1	OAR3_24159230.1	8	-1
3	22114278	22414892	300615	OAR3_23746306.1	OAR3_24159230.1	8	-1
3	22114278	22414892	300615	OAR3_23746306.1	OAR3_24159230.1	8	-1
3	22114278	22414892	300615	OAR3_23746306.1	OAR3_24159230.1	8	-1
3	22114278	22414892	300615	OAR3_23746306.1	OAR3_24159230.1	8	-1
3	22114278	22414892	300615	OAR3_23746306.1	OAR3_24159230.1	8	-1
3	22114278	22414892	300615	OAR3_23746306.1	OAR3_24159230.1	8	-1
3	22114278	22414892	300615	OAR3_23746306.1	OAR3_24159230.1	8	-1
3	22114278	22414892	300615	OAR3_23746306.1	OAR3_24159230.1	8	-1
3	22114278	22414892	300615	OAR3_23746306.1	OAR3_24159230.1	8	-1
3	22114278	22414892	300615	OAR3_23746306.1	OAR3_24159230.1	8	-1
3	22114278	22414892	300615	OAR3_23746306.1	OAR3_24159230.1	8	-1
3	22114278	22414892	300615	OAR3_23746306.1	OAR3_24159230.1	8	-1
3	22114278	22414892	300615	OAR3_23746306.1	OAR3_24159230.1	8	-1
3	22114278	22414892	300615	OAR3_23746306.1	OAR3_24159230.1	8	-1
3	22114278	22414892	300615	OAR3_23746306.1	OAR3_24159230.1	8	-1
3	22114278	22414892	300615	OAR3_23746306.1	OAR3_24159230.1	8	-1
3	22114278	22414892	300615	OAR3_23746306.1	OAR3_24159230.1	8	-1
3	22114278	22414892	300615	OAR3_23746306.1	OAR3_24159230.1	8	-1
3	22114278	22414892	300615	OAR3_23746306.1	OAR3_24159230.1	8	-1
3	22114278	22414892	300615	OAR3_23746306.1	OAR3_24159230.1	8	-1
3	22114278	22414892	300615	OAR3_23746306.1	OAR3_24159230.1	8	-1
3	22114278	22480041	365764	OAR3_23746306.1	OAR3_24232824.1	9	-1
3	22114278	22480041	365764	OAR3_23746306.1	OAR3_24232824.1	9	-1
3	22114278	22480041	365764	OAR3_23746306.1	OAR3_24232824.1	9	-1
3	22114278	22480041	365764	OAR3_23746306.1	OAR3_24232824.1	9	-1
3	22114278	22480041	365764	OAR3_23746306.1	OAR3_24232824.1	9	-1
3	22114278	22480041	365764	OAR3_23746306.1	OAR3_24232824.1	9	-1
3	22114278	22480041	365764	OAR3_23746306.1	OAR3_24232824.1	9	-1
3	22114278	22480041	365764	OAR3_23746306.1	OAR3_24232824.1	9	-1
3	22114278	22480041	365764	OAR3_23746306.1	OAR3_24232824.1	9	-1
3	22114278	22480041	365764	OAR3_23746306.1	OAR3_24232824.1	9	-1
3	22114278	22503025	388748	OAR3_23746306.1	OAR3_24260079.1	10	-1
3	22114278	22503025	388748	OAR3_23746306.1	OAR3_24260079.1	10	-1
3	22114278	22503025	388748	OAR3_23746306.1	OAR3_24260079.1	10	-1
3	22114278	22503025	388748	OAR3_23746306.1	OAR3_24260079.1	10	-1
3	22114278	22503025	388748	OAR3_23746306.1	OAR3_24260079.1	10	-1
3	22171452	22305545	134094	OAR3_23820781.1	OAR3_24047322.1	3	-1
3	22171452	22305545	134094	OAR3_23820781.1	OAR3_24047322.1	3	-1
3	22171452	22407843	236392	OAR3_23820781.1	OAR3_24152796.1	5	-1
3	22171452	22407843	236392	OAR3_23820781.1	OAR3_24152796.1	5	-1
3	22171452	22407843	236392	OAR3_23820781.1	OAR3_24152796.1	5	-1
3	22171452	22407843	236392	OAR3_23820781.1	OAR3_24152796.1	5	-1
3	22171452	22407843	236392	OAR3_23820781.1	OAR3_24152796.1	5	-1
3	22171452	22407843	236392	OAR3_23820781.1	OAR3_24152796.1	5	-1
3	22171452	22407843	236392	OAR3_23820781.1	OAR3_24152796.1	5	-1
3	22171452	22414892	243441	OAR3_23820781.1	OAR3_24159230.1	6	-1
3	22171452	22414892	243441	OAR3_23820781.1	OAR3_24159230.1	6	-1
3	22171452	22414892	243441	OAR3_23820781.1	OAR3_24159230.1	6	-1
3	22171452	22414892	243441	OAR3_23820781.1	OAR3_24159230.1	6	-1
3	22171452	22414892	243441	OAR3_23820781.1	OAR3_24159230.1	6	-1
3	22171452	22414892	243441	OAR3_23820781.1	OAR3_24159230.1	6	-1
3	22171452	22414892	243441	OAR3_23820781.1	OAR3_24159230.1	6	-1
3	22171452	22414892	243441	OAR3_23820781.1	OAR3_24159230.1	6	-1
3	22171452	22414892	243441	OAR3_23820781.1	OAR3_24159230.1	6	-1
3	22171452	22414892	243441	OAR3_23820781.1	OAR3_24159230.1	6	-1
3	22171452	22414892	243441	OAR3_23820781.1	OAR3_24159230.1	6	-1
3	22171452	22480041	308590	OAR3_23820781.1	OAR3_24232824.1	7	-1
3	22171452	22503025	331574	OAR3_23820781.1	OAR3_24260079.1	8	-1
3	22171452	22503025	331574	OAR3_23820781.1	OAR3_24260079.1	8	-1
3	22171452	22503025	331574	OAR3_23820781.1	OAR3_24260079.1	8	-1
3	22171452	22503025	331574	OAR3_23820781.1	OAR3_24260079.1	8	-1
3	22171452	22581476	410025	OAR3_23820781.1	OAR3_24372499.1	10	-1
3	22227557	22407843	180287	OAR3_23863789.1	OAR3_24152796.1	4	-1
3	22227557	22407843	180287	OAR3_23863789.1	OAR3_24152796.1	4	-1
3	22227557	22407843	180287	OAR3_23863789.1	OAR3_24152796.1	4	-1
3	22227557	22414892	187336	OAR3_23863789.1	OAR3_24159230.1	5	-1
3	23079743	23222991	143249	OAR3_24844330.1	OAR3_24983282.1	4	-1
3	23079743	23222991	143249	OAR3_24844330.1	OAR3_24983282.1	4	-1
3	23915537	24608957	693421	OAR3_25700146.1	s13240.1	20	1
3	29980208	30071328	91121	OAR3_32133994.1	OAR3_32230041.1	3	-1
3	29980208	30071328	91121	OAR3_32133994.1	OAR3_32230041.1	3	-1
3	41753136	41820837	67702	s14975.1	OAR3_44737428.1	3	-1
3	43922643	44425350	502708	s27121.1	OAR3_47469623.1	12	-1
3	44037823	44221501	183679	OAR3_47087229.1	OAR3_47268408.1	5	-1
3	44037823	44425350	387528	OAR3_47087229.1	OAR3_47469623.1	10	-1
3	44037823	44425350	387528	OAR3_47087229.1	OAR3_47469623.1	10	-1
3	51769627	51832895	63269	OAR3_54592256.1	OAR3_54658034.1	3	-1
3	52899326	53031320	131995	OAR3_55935023.1	s60593.1	3	-1
3	54343038	54430593	87556	OAR3_57464855.1	OAR3_57525359.1	3	-1
3	54368964	54755148	386185	OAR3_57489213.1	OAR3_57919793.1	11	-1
3	54368964	54798174	429211	OAR3_57489213.1	DU293325_400.1	12	-1
3	54430593	54589711	159119	OAR3_57525359.1	OAR3_57690214.1	5	-1
3	54516528	54589711	73184	OAR3_57623426.1	OAR3_57690214.1	3	-1
3	54589711	54747718	158008	OAR3_57690214.1	OAR3_57889256.1	5	-1
3	54997539	55118597	121059	OAR3_58173963.1	OAR3_58253601.1	3	-1
3	58789027	58913936	124910	s50340.1	s07667.1	3	-1
3	58847189	59021384	174196	s31995.1	OAR3_62476312.1	3	-1
3	58913936	59063634	149699	s07667.1	OAR3_62518338.1	3	-1
3	59101983	59327739	225757	OAR3_62555400.1	OAR3_62808815.1	6	-1
3	59728134	59802100	73967	OAR3_63334035.1	s62208.1	3	-1
3	59728134	59802100	73967	OAR3_63334035.1	s62208.1	3	-1
3	63910688	63943279	32592	s00392.1	OAR3_67544745.1	3	-1
3	63910688	63943279	32592	s00392.1	OAR3_67544745.1	3	-1
3	65612958	65754409	141452	OAR3_69273729.1	OAR3_69426020.1	3	-1
3	65612958	65754409	141452	OAR3_69273729.1	OAR3_69426020.1	3	-1
3	66024187	66127883	103697	OAR3_69758613_X.1	OAR3_69862081.1	3	-1
3	70873422	70926536	53115	OAR3_74899308.1	OAR3_74952313.1	3	-1
3	71154786	71581087	426302	OAR3_75313212.1	OAR3_75740495.1	7	-1
3	71501518	71644847	143330	OAR3_75600301.1	OAR3_75800067.1	3	-1
3	73837301	73892462	55162	OAR3_77995680.1	OAR3_78052239_X.1	3	-1
3	74694732	74855304	160573	OAR3_78861548.1	OAR3_79055518.1	3	-1
3	74694732	74855304	160573	OAR3_78861548.1	OAR3_79055518.1	3	-1
3	79065663	79138436	72774	OAR3_83629644.1	OAR3_83710165.1	3	-1
3	79511180	80225125	713946	OAR3_84073899.1	OAR3_84830738_X.1	18	-1
3	80225125	80323169	98045	OAR3_84830738_X.1	s04120.1	3	-1
3	83174769	83399764	224996	OAR3_88126187.1	OAR3_88333209.1	3	-1
3	83174769	83399764	224996	OAR3_88126187.1	OAR3_88333209.1	3	-1
3	83174769	83399764	224996	OAR3_88126187.1	OAR3_88333209.1	3	-1
3	83174769	83399764	224996	OAR3_88126187.1	OAR3_88333209.1	3	-1
3	83174769	83399764	224996	OAR3_88126187.1	OAR3_88333209.1	3	-1
3	83174769	83399764	224996	OAR3_88126187.1	OAR3_88333209.1	3	-1
3	83174769	83399764	224996	OAR3_88126187.1	OAR3_88333209.1	3	-1
3	83174769	83399764	224996	OAR3_88126187.1	OAR3_88333209.1	3	-1
3	83174769	83399764	224996	OAR3_88126187.1	OAR3_88333209.1	3	-1
3	83174769	83399764	224996	OAR3_88126187.1	OAR3_88333209.1	3	-1
3	83174769	83399764	224996	OAR3_88126187.1	OAR3_88333209.1	3	-1
3	83174769	83399764	224996	OAR3_88126187.1	OAR3_88333209.1	3	-1
3	83174769	83399764	224996	OAR3_88126187.1	OAR3_88333209.1	3	-1
3	83174769	83399764	224996	OAR3_88126187.1	OAR3_88333209.1	3	-1
3	83174769	83399764	224996	OAR3_88126187.1	OAR3_88333209.1	3	-1
3	83174769	83399764	224996	OAR3_88126187.1	OAR3_88333209.1	3	-1
3	83174769	83399764	224996	OAR3_88126187.1	OAR3_88333209.1	3	-1
3	83174769	83399764	224996	OAR3_88126187.1	OAR3_88333209.1	3	-1
3	83174769	83399764	224996	OAR3_88126187.1	OAR3_88333209.1	3	-1
3	83174769	83399764	224996	OAR3_88126187.1	OAR3_88333209.1	3	-1
3	83174769	83399764	224996	OAR3_88126187.1	OAR3_88333209.1	3	-1
3	83174769	83399764	224996	OAR3_88126187.1	OAR3_88333209.1	3	-1
3	83174769	83399764	224996	OAR3_88126187.1	OAR3_88333209.1	3	-1
3	83174769	83399764	224996	OAR3_88126187.1	OAR3_88333209.1	3	-1
3	83174769	83399764	224996	OAR3_88126187.1	OAR3_88333209.1	3	-1
3	83174769	83399764	224996	OAR3_88126187.1	OAR3_88333209.1	3	-1
3	83174769	83399764	224996	OAR3_88126187.1	OAR3_88333209.1	3	-1
3	83174769	83399764	224996	OAR3_88126187.1	OAR3_88333209.1	3	-1
3	83174769	83399764	224996	OAR3_88126187.1	OAR3_88333209.1	3	-1
3	83174769	83399764	224996	OAR3_88126187.1	OAR3_88333209.1	3	-1
3	83174769	83399764	224996	OAR3_88126187.1	OAR3_88333209.1	3	-1
3	83174769	83399764	224996	OAR3_88126187.1	OAR3_88333209.1	3	-1
3	83174769	83399764	224996	OAR3_88126187.1	OAR3_88333209.1	3	-1
3	83174769	83399764	224996	OAR3_88126187.1	OAR3_88333209.1	3	-1
3	83174769	83399764	224996	OAR3_88126187.1	OAR3_88333209.1	3	-1
3	83174769	83399764	224996	OAR3_88126187.1	OAR3_88333209.1	3	-1
3	83174769	83399764	224996	OAR3_88126187.1	OAR3_88333209.1	3	-1
3	83174769	83399764	224996	OAR3_88126187.1	OAR3_88333209.1	3	-1
3	83174769	83399764	224996	OAR3_88126187.1	OAR3_88333209.1	3	-1
3	83174769	83399764	224996	OAR3_88126187.1	OAR3_88333209.1	3	-1
3	83174769	83399764	224996	OAR3_88126187.1	OAR3_88333209.1	3	-1
3	83174769	83399764	224996	OAR3_88126187.1	OAR3_88333209.1	3	-1
3	83174769	83399764	224996	OAR3_88126187.1	OAR3_88333209.1	3	-1
3	83174769	83399764	224996	OAR3_88126187.1	OAR3_88333209.1	3	-1
3	83174769	83399764	224996	OAR3_88126187.1	OAR3_88333209.1	3	-1
3	83174769	83399764	224996	OAR3_88126187.1	OAR3_88333209.1	3	-1
3	83174769	83399764	224996	OAR3_88126187.1	OAR3_88333209.1	3	-1
3	83174769	83399764	224996	OAR3_88126187.1	OAR3_88333209.1	3	-1
3	83174769	83399764	224996	OAR3_88126187.1	OAR3_88333209.1	3	-1
3	83174769	83399764	224996	OAR3_88126187.1	OAR3_88333209.1	3	-1
3	83174769	83399764	224996	OAR3_88126187.1	OAR3_88333209.1	3	-1
3	83174769	83399764	224996	OAR3_88126187.1	OAR3_88333209.1	3	-1
3	83174769	83399764	224996	OAR3_88126187.1	OAR3_88333209.1	3	-1
3	84882586	84925447	42862	OAR3_89830043.1	OAR3_89874351.1	3	-1
3	88093696	88196749	103054	OAR3_93265765.1	OAR3_93396028.1	3	-1
3	88781021	88963785	182765	OAR3_94060993.1	OAR3_94159433.1	4	-1
3	88781021	89051199	270179	OAR3_94060993.1	OAR3_94317335.1	5	-1
3	88781021	89051199	270179	OAR3_94060993.1	OAR3_94317335.1	5	-1
3	88781021	89051199	270179	OAR3_94060993.1	OAR3_94317335.1	5	-1
3	88781021	89051199	270179	OAR3_94060993.1	OAR3_94317335.1	5	-1
3	88781021	89051199	270179	OAR3_94060993.1	OAR3_94317335.1	5	-1
3	88781021	89051199	270179	OAR3_94060993.1	OAR3_94317335.1	5	-1
3	88781021	89051199	270179	OAR3_94060993.1	OAR3_94317335.1	5	-1
3	88781021	89051199	270179	OAR3_94060993.1	OAR3_94317335.1	5	-1
3	88781021	89051199	270179	OAR3_94060993.1	OAR3_94317335.1	5	-1
3	88781021	89051199	270179	OAR3_94060993.1	OAR3_94317335.1	5	-1
3	88781021	89051199	270179	OAR3_94060993.1	OAR3_94317335.1	5	-1
3	88781021	89746809	965789	OAR3_94060993.1	OAR3_95200694.1	21	-1
3	88917066	88963785	46720	OAR3_94118359.1	OAR3_94159433.1	3	-1
3	88917066	88963785	46720	OAR3_94118359.1	OAR3_94159433.1	3	-1
3	88917066	88963785	46720	OAR3_94118359.1	OAR3_94159433.1	3	-1
3	88917066	89051199	134134	OAR3_94118359.1	OAR3_94317335.1	4	-1
3	88917066	89051199	134134	OAR3_94118359.1	OAR3_94317335.1	4	-1
3	88917066	89051199	134134	OAR3_94118359.1	OAR3_94317335.1	4	-1
3	88917066	89051199	134134	OAR3_94118359.1	OAR3_94317335.1	4	-1
3	88917066	89051199	134134	OAR3_94118359.1	OAR3_94317335.1	4	-1
3	88917066	89051199	134134	OAR3_94118359.1	OAR3_94317335.1	4	-1
3	88917066	89051199	134134	OAR3_94118359.1	OAR3_94317335.1	4	-1
3	88917066	89051199	134134	OAR3_94118359.1	OAR3_94317335.1	4	-1
3	88917066	89051199	134134	OAR3_94118359.1	OAR3_94317335.1	4	-1
3	88917066	89051199	134134	OAR3_94118359.1	OAR3_94317335.1	4	-1
3	88917066	89051199	134134	OAR3_94118359.1	OAR3_94317335.1	4	-1
3	88917066	89051199	134134	OAR3_94118359.1	OAR3_94317335.1	4	-1
3	88917066	89051199	134134	OAR3_94118359.1	OAR3_94317335.1	4	-1
3	88917066	89051199	134134	OAR3_94118359.1	OAR3_94317335.1	4	-1
3	88917066	89051199	134134	OAR3_94118359.1	OAR3_94317335.1	4	-1
3	88917066	89051199	134134	OAR3_94118359.1	OAR3_94317335.1	4	-1
3	88917066	89051199	134134	OAR3_94118359.1	OAR3_94317335.1	4	-1
3	88917066	89051199	134134	OAR3_94118359.1	OAR3_94317335.1	4	-1
3	88917066	89051199	134134	OAR3_94118359.1	OAR3_94317335.1	4	-1
3	88917066	89051199	134134	OAR3_94118359.1	OAR3_94317335.1	4	-1
3	88917066	89051199	134134	OAR3_94118359.1	OAR3_94317335.1	4	-1
3	88917066	89051199	134134	OAR3_94118359.1	OAR3_94317335.1	4	-1
3	88917066	89051199	134134	OAR3_94118359.1	OAR3_94317335.1	4	-1
3	88917066	89051199	134134	OAR3_94118359.1	OAR3_94317335.1	4	-1
3	88917066	89051199	134134	OAR3_94118359.1	OAR3_94317335.1	4	-1
3	88917066	89051199	134134	OAR3_94118359.1	OAR3_94317335.1	4	-1
3	88917066	89051199	134134	OAR3_94118359.1	OAR3_94317335.1	4	-1
3	88917066	89051199	134134	OAR3_94118359.1	OAR3_94317335.1	4	-1
3	88917066	89051199	134134	OAR3_94118359.1	OAR3_94317335.1	4	-1
3	88917066	89051199	134134	OAR3_94118359.1	OAR3_94317335.1	4	-1
3	88917066	89051199	134134	OAR3_94118359.1	OAR3_94317335.1	4	-1
3	88917066	89051199	134134	OAR3_94118359.1	OAR3_94317335.1	4	-1
3	88917066	89051199	134134	OAR3_94118359.1	OAR3_94317335.1	4	-1
3	88917066	89051199	134134	OAR3_94118359.1	OAR3_94317335.1	4	-1
3	88917066	89051199	134134	OAR3_94118359.1	OAR3_94317335.1	4	-1
3	88917066	89051199	134134	OAR3_94118359.1	OAR3_94317335.1	4	-1
3	88917066	89051199	134134	OAR3_94118359.1	OAR3_94317335.1	4	-1
3	88917066	89051199	134134	OAR3_94118359.1	OAR3_94317335.1	4	-1
3	88925905	89051199	125295	OAR3_94126881.1	OAR3_94317335.1	3	-1
3	88925905	89051199	125295	OAR3_94126881.1	OAR3_94317335.1	3	-1
3	88925905	89051199	125295	OAR3_94126881.1	OAR3_94317335.1	3	-1
3	88925905	89051199	125295	OAR3_94126881.1	OAR3_94317335.1	3	-1
3	88925905	89051199	125295	OAR3_94126881.1	OAR3_94317335.1	3	-1
3	88925905	89051199	125295	OAR3_94126881.1	OAR3_94317335.1	3	-1
3	88925905	89051199	125295	OAR3_94126881.1	OAR3_94317335.1	3	-1
3	88925905	89051199	125295	OAR3_94126881.1	OAR3_94317335.1	3	-1
3	88925905	89051199	125295	OAR3_94126881.1	OAR3_94317335.1	3	-1
3	88925905	89051199	125295	OAR3_94126881.1	OAR3_94317335.1	3	-1
3	89061721	89997590	935870	OAR3_94382182.1	OAR3_95503865.1	23	-1
3	93811641	94790838	979198	OAR3_99622529.1	s19649.1	17	-1
3	93980202	94492563	512362	OAR3_99854915.1	OAR3_100483326.1	11	-1
3	102483651	102537481	53831	OAR3_108875835.1	OAR3_108930523.1	3	-1
3	102483651	102537481	53831	OAR3_108875835.1	OAR3_108930523.1	3	-1
3	102483651	102537481	53831	OAR3_108875835.1	OAR3_108930523.1	3	-1
3	102483651	102537481	53831	OAR3_108875835.1	OAR3_108930523.1	3	-1
3	102483651	102537481	53831	OAR3_108875835.1	OAR3_108930523.1	3	-1
3	102483651	102537481	53831	OAR3_108875835.1	OAR3_108930523.1	3	-1
3	102483651	102537481	53831	OAR3_108875835.1	OAR3_108930523.1	3	-1
3	102483651	102537481	53831	OAR3_108875835.1	OAR3_108930523.1	3	-1
3	102483651	102537481	53831	OAR3_108875835.1	OAR3_108930523.1	3	-1
3	102483651	102537481	53831	OAR3_108875835.1	OAR3_108930523.1	3	-1
3	102483651	102537481	53831	OAR3_108875835.1	OAR3_108930523.1	3	-1
3	102483651	102537481	53831	OAR3_108875835.1	OAR3_108930523.1	3	-1
3	102483651	102537481	53831	OAR3_108875835.1	OAR3_108930523.1	3	-1
3	102483651	102537481	53831	OAR3_108875835.1	OAR3_108930523.1	3	-1
3	102483651	102537481	53831	OAR3_108875835.1	OAR3_108930523.1	3	-1
3	102483651	102537481	53831	OAR3_108875835.1	OAR3_108930523.1	3	-1
3	102483651	102537481	53831	OAR3_108875835.1	OAR3_108930523.1	3	-1
3	102483651	102537481	53831	OAR3_108875835.1	OAR3_108930523.1	3	-1
3	102483651	102537481	53831	OAR3_108875835.1	OAR3_108930523.1	3	-1
3	102483651	102537481	53831	OAR3_108875835.1	OAR3_108930523.1	3	-1
3	102483651	102537481	53831	OAR3_108875835.1	OAR3_108930523.1	3	-1
3	104217317	104352977	135661	s33128.1	s01078.1	3	-1
3	110649847	110828511	178665	OAR3_117907362.1	OAR3_118084612.1	6	-1
3	110649847	110878376	228530	OAR3_117907362.1	OAR3_118131192.1	7	-1
3	110649847	110878376	228530	OAR3_117907362.1	OAR3_118131192.1	7	-1
3	110800161	110878376	78216	OAR3_118053045.1	OAR3_118131192.1	3	-1
3	110828511	110894443	65933	OAR3_118084612.1	OAR3_118148991.1	3	-1
3	112781951	112844022	62072	s44589.1	OAR3_120296384.1	3	1
3	112781951	112844022	62072	s44589.1	OAR3_120296384.1	3	1
3	112781951	112844022	62072	s44589.1	OAR3_120296384.1	3	1
3	112781951	112844022	62072	s44589.1	OAR3_120296384.1	3	1
3	112781951	112844022	62072	s44589.1	OAR3_120296384.1	3	1
3	112781951	112844022	62072	s44589.1	OAR3_120296384.1	3	1
3	112781951	112844022	62072	s44589.1	OAR3_120296384.1	3	1
3	112781951	112844022	62072	s44589.1	OAR3_120296384.1	3	1
3	112781951	112844022	62072	s44589.1	OAR3_120296384.1	3	1
3	112781951	112844022	62072	s44589.1	OAR3_120296384.1	3	1
3	112781951	112844022	62072	s44589.1	OAR3_120296384.1	3	1
3	112781951	112844022	62072	s44589.1	OAR3_120296384.1	3	1
3	112781951	112844022	62072	s44589.1	OAR3_120296384.1	3	1
3	112781951	112844022	62072	s44589.1	OAR3_120296384.1	3	1
3	112781951	112844022	62072	s44589.1	OAR3_120296384.1	3	1
3	112781951	112844022	62072	s44589.1	OAR3_120296384.1	3	1
3	112781951	112932529	150579	s44589.1	OAR3_120389314_X.1	5	1
3	112781951	112932529	150579	s44589.1	OAR3_120389314_X.1	5	1
3	112810986	112932529	121544	OAR3_120267923.1	OAR3_120389314_X.1	4	1
3	116900429	116944852	44424	OAR3_124743390.1	OAR3_124838365.1	3	-1
3	119223799	119423549	199751	OAR3_127180087.1	OAR3_127286233.1	3	-1
3	119582768	119756384	173617	OAR3_127437500.1	OAR3_127565850.1	3	-1
3	119791459	119882148	90690	OAR3_127603437.1	OAR3_127680786.1	3	-1
3	119832417	119945460	113044	OAR3_127645622.1	OAR3_127719431.1	3	-1
3	120095387	120914353	818967	OAR3_127882408.1	OAR3_128923155.1	12	-1
3	120095387	120914353	818967	OAR3_127882408.1	OAR3_128923155.1	12	-1
3	120178240	120868257	690018	OAR3_127956387_X.1	OAR3_128874655.1	9	-1
3	120178240	120914353	736114	OAR3_127956387_X.1	OAR3_128923155.1	10	-1
3	120178240	120914353	736114	OAR3_127956387_X.1	OAR3_128923155.1	10	-1
3	120178240	120914353	736114	OAR3_127956387_X.1	OAR3_128923155.1	10	-1
3	120178240	120914353	736114	OAR3_127956387_X.1	OAR3_128923155.1	10	-1
3	121275753	121387606	111854	OAR3_129303168.1	OAR3_129413358.1	3	-1
3	121820648	121863082	42435	OAR3_129827293.1	OAR3_129888331.1	3	-1
3	123150656	123814477	663822	OAR3_131251690.1	s07080.1	11	-1
3	123150656	123814477	663822	OAR3_131251690.1	s07080.1	11	-1
3	123150656	124040685	890030	OAR3_131251690.1	OAR3_132262084.1	17	-1
3	123726863	123851264	124402	OAR3_131882248.1	OAR3_132008863.1	3	-1
3	126854554	126922586	68033	OAR3_135340642.1	OAR3_135405560.1	3	-1
3	126922586	126995546	72961	OAR3_135405560.1	OAR3_135468850.1	3	-1
3	126922586	126995546	72961	OAR3_135405560.1	OAR3_135468850.1	3	-1
3	126922586	126995546	72961	OAR3_135405560.1	OAR3_135468850.1	3	-1
3	134582114	135084454	502341	OAR3_143745966.1	OAR3_144414855.1	8	1
3	140322409	140766356	443948	OAR3_150129840.1	OAR3_150573902.1	11	-1
3	140322409	140827769	505361	OAR3_150129840.1	OAR3_150637864.1	12	-1
3	140322409	140853334	530926	OAR3_150129840.1	OAR3_150667114.1	13	-1
3	140322409	140853334	530926	OAR3_150129840.1	OAR3_150667114.1	13	-1
3	140322409	140853334	530926	OAR3_150129840.1	OAR3_150667114.1	13	-1
3	141582836	141632909	50074	OAR3_151415660.1	OAR3_151463131.1	3	-1
3	144290748	144427628	136881	OAR3_154151089.1	OAR3_154298018.1	3	-1
3	144290748	144427628	136881	OAR3_154151089.1	OAR3_154298018.1	3	-1
3	144290748	144427628	136881	OAR3_154151089.1	OAR3_154298018.1	3	-1
3	144290748	144427628	136881	OAR3_154151089.1	OAR3_154298018.1	3	-1
3	144290748	144427628	136881	OAR3_154151089.1	OAR3_154298018.1	3	-1
3	146760242	146784391	24150	OAR3_156612363.1	OAR3_156640183.1	3	-1
3	159251956	159386252	134297	OAR3_170381258.1	OAR3_170515744.1	4	-1
3	159251956	159386252	134297	OAR3_170381258.1	OAR3_170515744.1	4	-1
3	159251956	159386252	134297	OAR3_170381258.1	OAR3_170515744.1	4	-1
3	159403690	159510715	107026	OAR3_170530672.1	OAR3_170628446.1	3	-1
3	161598677	162230769	632093	s29697.1	s43725.1	10	1
3	163103513	163519209	415697	s59361.1	OAR3_174824087.1	9	1
3	163103513	163519209	415697	s59361.1	OAR3_174824087.1	9	1
3	163103513	163519209	415697	s59361.1	OAR3_174824087.1	9	1
3	163103513	163519209	415697	s59361.1	OAR3_174824087.1	9	1
3	163103513	163519209	415697	s59361.1	OAR3_174824087.1	9	1
3	163103513	163519209	415697	s59361.1	OAR3_174824087.1	9	1
3	163103513	163519209	415697	s59361.1	OAR3_174824087.1	9	1
3	163103513	163519209	415697	s59361.1	OAR3_174824087.1	9	1
3	163103513	163519209	415697	s59361.1	OAR3_174824087.1	9	1
3	163103513	163519209	415697	s59361.1	OAR3_174824087.1	9	1
3	163103513	163519209	415697	s59361.1	OAR3_174824087.1	9	1
3	163103513	163519209	415697	s59361.1	OAR3_174824087.1	9	1
3	163103513	163519209	415697	s59361.1	OAR3_174824087.1	9	1
3	163103513	163519209	415697	s59361.1	OAR3_174824087.1	9	1
3	163103513	163519209	415697	s59361.1	OAR3_174824087.1	9	1
3	163103513	163519209	415697	s59361.1	OAR3_174824087.1	9	1
3	163103513	163519209	415697	s59361.1	OAR3_174824087.1	9	1
3	163103513	163519209	415697	s59361.1	OAR3_174824087.1	9	1
3	163103513	163519209	415697	s59361.1	OAR3_174824087.1	9	1
3	163103513	163519209	415697	s59361.1	OAR3_174824087.1	9	1
3	163103513	163519209	415697	s59361.1	OAR3_174824087.1	9	1
3	163103513	163519209	415697	s59361.1	OAR3_174824087.1	9	1
3	163103513	163519209	415697	s59361.1	OAR3_174824087.1	9	1
3	163103513	163519209	415697	s59361.1	OAR3_174824087.1	9	1
3	163103513	163556105	452593	s59361.1	s45493.1	10	1
3	163103513	163556105	452593	s59361.1	s45493.1	10	1
3	163103513	163556105	452593	s59361.1	s45493.1	10	1
3	163103513	163556105	452593	s59361.1	s45493.1	10	1
3	163698133	163808820	110688	OAR3_175355785.1	OAR3_175465223.1	4	-1
3	163698133	163808820	110688	OAR3_175355785.1	OAR3_175465223.1	4	-1
3	163698133	163808820	110688	OAR3_175355785.1	OAR3_175465223.1	4	-1
3	163698133	164156699	458567	OAR3_175355785.1	OAR3_175777369.1	6	-1
3	163698133	164177406	479274	OAR3_175355785.1	s44438.1	7	-1
3	163698133	164549861	851729	OAR3_175355785.1	OAR3_176685053.1	8	-1
3	166445638	166487854	42217	OAR3_178922031.1	OAR3_178800988.1	3	-1
3	168414877	168502770	87894	OAR3_180870469.1	OAR3_180994024_X.1	3	-1
3	168414877	168502770	87894	OAR3_180870469.1	OAR3_180994024_X.1	3	-1
3	168414877	168502770	87894	OAR3_180870469.1	OAR3_180994024_X.1	3	-1
3	168414877	168502770	87894	OAR3_180870469.1	OAR3_180994024_X.1	3	-1
3	168414877	168502770	87894	OAR3_180870469.1	OAR3_180994024_X.1	3	-1
3	168414877	168502770	87894	OAR3_180870469.1	OAR3_180994024_X.1	3	-1
3	168414877	169320053	905177	OAR3_180870469.1	s72997.1	21	-1
3	168430977	168548617	117641	OAR3_180885449.1	OAR3_181039892.1	3	-1
3	168430977	168548617	117641	OAR3_180885449.1	OAR3_181039892.1	3	-1
3	168430977	168548617	117641	OAR3_180885449.1	OAR3_181039892.1	3	-1
3	168430977	168548617	117641	OAR3_180885449.1	OAR3_181039892.1	3	-1
3	168430977	168548617	117641	OAR3_180885449.1	OAR3_181039892.1	3	-1
3	168430977	168548617	117641	OAR3_180885449.1	OAR3_181039892.1	3	-1
3	168430977	168548617	117641	OAR3_180885449.1	OAR3_181039892.1	3	-1
3	168430977	168548617	117641	OAR3_180885449.1	OAR3_181039892.1	3	-1
3	168430977	168548617	117641	OAR3_180885449.1	OAR3_181039892.1	3	-1
3	168430977	168587158	156182	OAR3_180885449.1	OAR3_181081760.1	4	-1
3	178396208	179370374	974167	OAR3_191555720.1	s68044.1	23	1
3	178423049	179370374	947326	s05280.1	s68044.1	22	1
3	178594623	179370374	775752	s71985.1	s68044.1	18	1
3	178594623	179370374	775752	s71985.1	s68044.1	18	1
3	178594623	179566733	972111	s71985.1	s70027.1	19	1
3	178594623	179566733	972111	s71985.1	s70027.1	19	1
3	180904673	181650708	746036	s68879.1	OAR3_195631696.1	15	-1
3	180904673	181650708	746036	s68879.1	OAR3_195631696.1	15	-1
3	181006032	181139296	133265	OAR3_194949591.1	OAR3_195114301.1	5	-1
3	181006032	181219459	213428	OAR3_194949591.1	OAR3_195197327.1	7	-1
3	181006032	181219459	213428	OAR3_194949591.1	OAR3_195197327.1	7	-1
3	181006032	181251741	245710	OAR3_194949591.1	OAR3_195236801.1	8	-1
3	181006032	181650708	644677	OAR3_194949591.1	OAR3_195631696.1	14	-1
3	181006032	181650708	644677	OAR3_194949591.1	OAR3_195631696.1	14	-1
3	181006032	181650708	644677	OAR3_194949591.1	OAR3_195631696.1	14	-1
3	181006032	181650708	644677	OAR3_194949591.1	OAR3_195631696.1	14	-1
3	181006032	181650708	644677	OAR3_194949591.1	OAR3_195631696.1	14	-1
3	181006032	181650708	644677	OAR3_194949591.1	OAR3_195631696.1	14	-1
3	181055903	181139296	83394	OAR3_194996555.1	OAR3_195114301.1	4	-1
3	181055903	181139296	83394	OAR3_194996555.1	OAR3_195114301.1	4	-1
3	181055903	181251741	195839	OAR3_194996555.1	OAR3_195236801.1	7	-1
3	185804378	186265742	461365	OAR3_200054679.1	OAR3_200495660.1	6	-1
3	186107351	186265742	158392	OAR3_200340429.1	OAR3_200495660.1	3	-1
3	186107351	186265742	158392	OAR3_200340429.1	OAR3_200495660.1	3	-1
3	186107351	186265742	158392	OAR3_200340429.1	OAR3_200495660.1	3	-1
3	186107351	186265742	158392	OAR3_200340429.1	OAR3_200495660.1	3	-1
3	186107351	186265742	158392	OAR3_200340429.1	OAR3_200495660.1	3	-1
3	190922347	191074028	151682	OAR3_205542104.1	OAR3_205737877.1	4	-1
3	190922347	191074028	151682	OAR3_205542104.1	OAR3_205737877.1	4	-1
3	190922347	191074028	151682	OAR3_205542104.1	OAR3_205737877.1	4	-1
3	190922347	191139722	217376	OAR3_205542104.1	OAR3_205817035.1	5	-1
3	190922347	191139722	217376	OAR3_205542104.1	OAR3_205817035.1	5	-1
3	191032289	191139722	107434	OAR3_205696462.1	OAR3_205817035.1	3	-1
3	191032289	191139722	107434	OAR3_205696462.1	OAR3_205817035.1	3	-1
3	191032289	191139722	107434	OAR3_205696462.1	OAR3_205817035.1	3	-1
3	194807002	194896964	89963	OAR3_209554027.1	OAR3_209645179.1	3	-1
3	204995670	205066070	70401	OAR3_221043044_X.1	OAR3_221269475.1	3	-1
4	235989	781405	545417	OAR4_90119.1	OAR4_693681.1	11	-1
4	235989	1059579	823591	OAR4_90119.1	OAR4_987550.1	15	-1
4	235989	1059579	823591	OAR4_90119.1	OAR4_987550.1	15	-1
4	235989	1059579	823591	OAR4_90119.1	OAR4_987550.1	15	-1
4	235989	1059579	823591	OAR4_90119.1	OAR4_987550.1	15	-1
4	6721560	6769626	48067	OAR4_6476902.1	OAR4_6525035.1	3	-1
4	6769626	6951510	181885	OAR4_6525035.1	s08747.1	5	-1
4	6769626	6951510	181885	OAR4_6525035.1	s08747.1	5	-1
4	7164399	7386559	222161	OAR4_6918677.1	s34028.1	4	1
4	7164399	7386559	222161	OAR4_6918677.1	s34028.1	4	1
4	7164399	7694974	530576	OAR4_6918677.1	OAR4_7480491.1	9	1
4	7164399	7694974	530576	OAR4_6918677.1	OAR4_7480491.1	9	1
4	7277206	7386559	109354	s63447.1	s34028.1	3	1
4	7277206	7386559	109354	s63447.1	s34028.1	3	1
4	7277206	7470266	193061	s63447.1	s20539.1	5	1
4	7277206	7618795	341590	s63447.1	OAR4_7388118.1	7	1
4	7277206	7694974	417769	s63447.1	OAR4_7480491.1	8	1
4	7330563	7409953	79391	s14987.1	OAR4_7166613.1	3	1
4	10776852	10909323	132472	OAR4_10917301.1	OAR4_11050095.1	4	-1
4	14603701	14747779	144079	OAR4_14887500.1	OAR4_14958268.1	3	-1
4	16770153	16892391	122239	OAR4_17019083.1	OAR4_17155482.1	3	-1
4	17038787	17812809	774023	OAR4_17299398.1	OAR4_18074586.1	12	-1
4	17038787	17812809	774023	OAR4_17299398.1	OAR4_18074586.1	12	-1
4	17038787	17812809	774023	OAR4_17299398.1	OAR4_18074586.1	12	-1
4	19819007	20387938	568932	OAR4_20468121.1	OAR4_21234684.1	10	-1
4	23148668	23774092	625425	OAR4_24251309.1	OAR4_24941706.1	15	-1
4	23482482	23534762	52281	s49069.1	OAR4_24635198_X.1	3	-1
4	23482482	23534762	52281	s49069.1	OAR4_24635198_X.1	3	-1
4	23482482	23534762	52281	s49069.1	OAR4_24635198_X.1	3	-1
4	23482482	23774092	291611	s49069.1	OAR4_24941706.1	8	-1
4	23648876	23774092	125217	OAR4_24779248.1	OAR4_24941706.1	4	-1
4	23692103	23774092	81990	OAR4_24828539.1	OAR4_24941706.1	3	-1
4	23703578	23877101	173524	OAR4_24841202.1	s75160.1	3	-1
4	23703578	23877101	173524	OAR4_24841202.1	s75160.1	3	-1
4	23703578	23877101	173524	OAR4_24841202.1	s75160.1	3	-1
4	23703578	23877101	173524	OAR4_24841202.1	s75160.1	3	-1
4	23703578	23877101	173524	OAR4_24841202.1	s75160.1	3	-1
4	23703578	23877101	173524	OAR4_24841202.1	s75160.1	3	-1
4	23703578	23877101	173524	OAR4_24841202.1	s75160.1	3	-1
4	23703578	23877101	173524	OAR4_24841202.1	s75160.1	3	-1
4	23703578	23877101	173524	OAR4_24841202.1	s75160.1	3	-1
4	23703578	23877101	173524	OAR4_24841202.1	s75160.1	3	-1
4	23703578	23877101	173524	OAR4_24841202.1	s75160.1	3	-1
4	23703578	23877101	173524	OAR4_24841202.1	s75160.1	3	-1
4	23703578	23877101	173524	OAR4_24841202.1	s75160.1	3	-1
4	23703578	23877101	173524	OAR4_24841202.1	s75160.1	3	-1
4	23703578	23877101	173524	OAR4_24841202.1	s75160.1	3	-1
4	23703578	23877101	173524	OAR4_24841202.1	s75160.1	3	-1
4	23703578	23877101	173524	OAR4_24841202.1	s75160.1	3	-1
4	23703578	23877101	173524	OAR4_24841202.1	s75160.1	3	-1
4	23703578	23877101	173524	OAR4_24841202.1	s75160.1	3	-1
4	23703578	23877101	173524	OAR4_24841202.1	s75160.1	3	-1
4	23703578	23877101	173524	OAR4_24841202.1	s75160.1	3	-1
4	23703578	23877101	173524	OAR4_24841202.1	s75160.1	3	-1
4	23703578	23877101	173524	OAR4_24841202.1	s75160.1	3	-1
4	23703578	23877101	173524	OAR4_24841202.1	s75160.1	3	-1
4	23703578	23877101	173524	OAR4_24841202.1	s75160.1	3	-1
4	23703578	23877101	173524	OAR4_24841202.1	s75160.1	3	-1
4	23703578	23877101	173524	OAR4_24841202.1	s75160.1	3	-1
4	23703578	23877101	173524	OAR4_24841202.1	s75160.1	3	-1
4	23703578	23877101	173524	OAR4_24841202.1	s75160.1	3	-1
4	23703578	23877101	173524	OAR4_24841202.1	s75160.1	3	-1
4	23703578	23877101	173524	OAR4_24841202.1	s75160.1	3	-1
4	23703578	23877101	173524	OAR4_24841202.1	s75160.1	3	-1
4	23703578	23877101	173524	OAR4_24841202.1	s75160.1	3	-1
4	23703578	23877101	173524	OAR4_24841202.1	s75160.1	3	-1
4	23703578	23877101	173524	OAR4_24841202.1	s75160.1	3	-1
4	23703578	23877101	173524	OAR4_24841202.1	s75160.1	3	-1
4	23703578	23877101	173524	OAR4_24841202.1	s75160.1	3	-1
4	23703578	23877101	173524	OAR4_24841202.1	s75160.1	3	-1
4	23703578	23877101	173524	OAR4_24841202.1	s75160.1	3	-1
4	23703578	23877101	173524	OAR4_24841202.1	s75160.1	3	-1
4	23703578	23877101	173524	OAR4_24841202.1	s75160.1	3	-1
4	23703578	23877101	173524	OAR4_24841202.1	s75160.1	3	-1
4	23703578	23877101	173524	OAR4_24841202.1	s75160.1	3	-1
4	23703578	23877101	173524	OAR4_24841202.1	s75160.1	3	-1
4	23703578	23877101	173524	OAR4_24841202.1	s75160.1	3	-1
4	23703578	23877101	173524	OAR4_24841202.1	s75160.1	3	-1
4	23703578	23877101	173524	OAR4_24841202.1	s75160.1	3	-1
4	23703578	23877101	173524	OAR4_24841202.1	s75160.1	3	-1
4	23703578	23877101	173524	OAR4_24841202.1	s75160.1	3	-1
4	23703578	23877101	173524	OAR4_24841202.1	s75160.1	3	-1
4	23703578	23877101	173524	OAR4_24841202.1	s75160.1	3	-1
4	23703578	23877101	173524	OAR4_24841202.1	s75160.1	3	-1
4	23703578	23877101	173524	OAR4_24841202.1	s75160.1	3	-1
4	23703578	23877101	173524	OAR4_24841202.1	s75160.1	3	-1
4	23703578	23877101	173524	OAR4_24841202.1	s75160.1	3	-1
4	23703578	23877101	173524	OAR4_24841202.1	s75160.1	3	-1
4	23703578	23877101	173524	OAR4_24841202.1	s75160.1	3	-1
4	23703578	23877101	173524	OAR4_24841202.1	s75160.1	3	-1
4	23703578	23877101	173524	OAR4_24841202.1	s75160.1	3	-1
4	23703578	23877101	173524	OAR4_24841202.1	s75160.1	3	-1
4	23703578	23877101	173524	OAR4_24841202.1	s75160.1	3	-1
4	23703578	23877101	173524	OAR4_24841202.1	s75160.1	3	-1
4	23703578	23877101	173524	OAR4_24841202.1	s75160.1	3	-1
4	23703578	23877101	173524	OAR4_24841202.1	s75160.1	3	-1
4	23703578	23877101	173524	OAR4_24841202.1	s75160.1	3	-1
4	23703578	23877101	173524	OAR4_24841202.1	s75160.1	3	-1
4	23703578	23877101	173524	OAR4_24841202.1	s75160.1	3	-1
4	23703578	23877101	173524	OAR4_24841202.1	s75160.1	3	-1
4	23703578	23877101	173524	OAR4_24841202.1	s75160.1	3	-1
4	23703578	23877101	173524	OAR4_24841202.1	s75160.1	3	-1
4	23703578	23877101	173524	OAR4_24841202.1	s75160.1	3	-1
4	23703578	23877101	173524	OAR4_24841202.1	s75160.1	3	-1
4	23703578	23877101	173524	OAR4_24841202.1	s75160.1	3	-1
4	23703578	23877101	173524	OAR4_24841202.1	s75160.1	3	-1
4	23703578	23877101	173524	OAR4_24841202.1	s75160.1	3	-1
4	23703578	23877101	173524	OAR4_24841202.1	s75160.1	3	-1
4	23703578	23877101	173524	OAR4_24841202.1	s75160.1	3	-1
4	23703578	23877101	173524	OAR4_24841202.1	s75160.1	3	-1
4	23703578	23877101	173524	OAR4_24841202.1	s75160.1	3	-1
4	23703578	23877101	173524	OAR4_24841202.1	s75160.1	3	-1
4	23703578	23877101	173524	OAR4_24841202.1	s75160.1	3	-1
4	23703578	23877101	173524	OAR4_24841202.1	s75160.1	3	-1
4	23703578	23877101	173524	OAR4_24841202.1	s75160.1	3	-1
4	23703578	23877101	173524	OAR4_24841202.1	s75160.1	3	-1
4	23703578	23877101	173524	OAR4_24841202.1	s75160.1	3	-1
4	23703578	23877101	173524	OAR4_24841202.1	s75160.1	3	-1
4	23703578	23877101	173524	OAR4_24841202.1	s75160.1	3	-1
4	23703578	23877101	173524	OAR4_24841202.1	s75160.1	3	-1
4	23703578	23877101	173524	OAR4_24841202.1	s75160.1	3	-1
4	23703578	23877101	173524	OAR4_24841202.1	s75160.1	3	-1
4	23703578	23877101	173524	OAR4_24841202.1	s75160.1	3	-1
4	23703578	23877101	173524	OAR4_24841202.1	s75160.1	3	-1
4	23703578	23877101	173524	OAR4_24841202.1	s75160.1	3	-1
4	23703578	23877101	173524	OAR4_24841202.1	s75160.1	3	-1
4	23703578	23877101	173524	OAR4_24841202.1	s75160.1	3	-1
4	23703578	23877101	173524	OAR4_24841202.1	s75160.1	3	-1
4	23703578	23877101	173524	OAR4_24841202.1	s75160.1	3	-1
4	23703578	23877101	173524	OAR4_24841202.1	s75160.1	3	-1
4	23703578	23877101	173524	OAR4_24841202.1	s75160.1	3	-1
4	23703578	23877101	173524	OAR4_24841202.1	s75160.1	3	-1
4	23703578	23877101	173524	OAR4_24841202.1	s75160.1	3	-1
4	23703578	23877101	173524	OAR4_24841202.1	s75160.1	3	-1
4	23703578	23877101	173524	OAR4_24841202.1	s75160.1	3	-1
4	23703578	23877101	173524	OAR4_24841202.1	s75160.1	3	-1
4	23703578	23877101	173524	OAR4_24841202.1	s75160.1	3	-1
4	23703578	23877101	173524	OAR4_24841202.1	s75160.1	3	-1
4	23703578	23877101	173524	OAR4_24841202.1	s75160.1	3	-1
4	23703578	23877101	173524	OAR4_24841202.1	s75160.1	3	-1
4	23703578	23877101	173524	OAR4_24841202.1	s75160.1	3	-1
4	23703578	23877101	173524	OAR4_24841202.1	s75160.1	3	-1
4	23703578	23877101	173524	OAR4_24841202.1	s75160.1	3	-1
4	23703578	23877101	173524	OAR4_24841202.1	s75160.1	3	-1
4	23703578	23877101	173524	OAR4_24841202.1	s75160.1	3	-1
4	23703578	23877101	173524	OAR4_24841202.1	s75160.1	3	-1
4	23703578	23877101	173524	OAR4_24841202.1	s75160.1	3	-1
4	23703578	23877101	173524	OAR4_24841202.1	s75160.1	3	-1
4	23703578	23877101	173524	OAR4_24841202.1	s75160.1	3	-1
4	23703578	23877101	173524	OAR4_24841202.1	s75160.1	3	-1
4	23703578	23877101	173524	OAR4_24841202.1	s75160.1	3	-1
4	23703578	23877101	173524	OAR4_24841202.1	s75160.1	3	-1
4	23703578	23877101	173524	OAR4_24841202.1	s75160.1	3	-1
4	23703578	23877101	173524	OAR4_24841202.1	s75160.1	3	-1
4	23703578	23877101	173524	OAR4_24841202.1	s75160.1	3	-1
4	23703578	23958565	254988	OAR4_24841202.1	DU301854_372.1	4	-1
4	23703578	23958565	254988	OAR4_24841202.1	DU301854_372.1	4	-1
4	23703578	23958565	254988	OAR4_24841202.1	DU301854_372.1	4	-1
4	23703578	23958565	254988	OAR4_24841202.1	DU301854_372.1	4	-1
4	23703578	23958565	254988	OAR4_24841202.1	DU301854_372.1	4	-1
4	23703578	23958565	254988	OAR4_24841202.1	DU301854_372.1	4	-1
4	23703578	23958565	254988	OAR4_24841202.1	DU301854_372.1	4	-1
4	23703578	23958565	254988	OAR4_24841202.1	DU301854_372.1	4	-1
4	23703578	23958565	254988	OAR4_24841202.1	DU301854_372.1	4	-1
4	23703578	23958565	254988	OAR4_24841202.1	DU301854_372.1	4	-1
4	23703578	23958565	254988	OAR4_24841202.1	DU301854_372.1	4	-1
4	23703578	23958565	254988	OAR4_24841202.1	DU301854_372.1	4	-1
4	23703578	23958565	254988	OAR4_24841202.1	DU301854_372.1	4	-1
4	23703578	23958565	254988	OAR4_24841202.1	DU301854_372.1	4	-1
4	23703578	23958565	254988	OAR4_24841202.1	DU301854_372.1	4	-1
4	23703578	23958565	254988	OAR4_24841202.1	DU301854_372.1	4	-1
4	23703578	23958565	254988	OAR4_24841202.1	DU301854_372.1	4	-1
4	23703578	23958565	254988	OAR4_24841202.1	DU301854_372.1	4	-1
4	23703578	23958565	254988	OAR4_24841202.1	DU301854_372.1	4	-1
4	23703578	23958565	254988	OAR4_24841202.1	DU301854_372.1	4	-1
4	23774092	23958565	184474	OAR4_24941706.1	DU301854_372.1	3	-1
4	23774092	23958565	184474	OAR4_24941706.1	DU301854_372.1	3	-1
4	24751422	24877792	126371	OAR4_26039959.1	OAR4_26167181.1	4	-1
4	29137405	29221112	83708	OAR4_30638654.1	OAR4_30718809.1	3	-1
4	34216667	34496432	279766	OAR4_36130176.1	OAR4_36438393.1	6	-1
4	34216667	34559790	343124	OAR4_36130176.1	OAR4_36491595.1	7	-1
4	34216667	34559790	343124	OAR4_36130176.1	OAR4_36491595.1	7	-1
4	34439155	34559790	120636	OAR4_36373639.1	OAR4_36491595.1	3	-1
4	34439155	34559790	120636	OAR4_36373639.1	OAR4_36491595.1	3	-1
4	40039301	40117441	78141	OAR4_42157459.1	OAR4_42241253_X.1	3	-1
4	41198737	41874440	675704	OAR4_43352025.1	OAR4_44155520.1	13	-1
4	41198737	41874440	675704	OAR4_43352025.1	OAR4_44155520.1	13	-1
4	41303271	41582302	279032	OAR4_43532022.1	OAR4_43848784.1	8	-1
4	41303271	41826270	523000	OAR4_43532022.1	OAR4_44107823.1	11	-1
4	41303271	41874440	571170	OAR4_43532022.1	OAR4_44155520.1	12	-1
4	41303271	41874440	571170	OAR4_43532022.1	OAR4_44155520.1	12	-1
4	41303271	41874440	571170	OAR4_43532022.1	OAR4_44155520.1	12	-1
4	41303271	41874440	571170	OAR4_43532022.1	OAR4_44155520.1	12	-1
4	41303271	41874440	571170	OAR4_43532022.1	OAR4_44155520.1	12	-1
4	41303271	42171896	868626	OAR4_43532022.1	OAR4_44426313.1	17	-1
4	41303271	42171896	868626	OAR4_43532022.1	OAR4_44426313.1	17	-1
4	41431078	42171896	740819	OAR4_43674059.1	OAR4_44426313.1	12	-1
4	45393335	45583519	190185	OAR4_48113653.1	OAR4_48319572.1	3	-1
4	45745010	46155948	410939	OAR4_48471516.1	s05903.1	8	1
4	45745010	46229465	484456	OAR4_48471516.1	OAR4_48939856.1	9	1
4	51724251	52618847	894597	OAR4_54817254_X.1	OAR4_55768294.1	19	-1
4	51910543	52784674	874132	OAR4_54996902.1	OAR4_55927343.1	19	-1
4	51910543	52818793	908251	OAR4_54996902.1	OAR4_55963926.1	20	-1
4	51910543	52818793	908251	OAR4_54996902.1	OAR4_55963926.1	20	-1
4	51910543	52818793	908251	OAR4_54996902.1	OAR4_55963926.1	20	-1
4	51910543	52818793	908251	OAR4_54996902.1	OAR4_55963926.1	20	-1
4	51910543	52818793	908251	OAR4_54996902.1	OAR4_55963926.1	20	-1
4	51910543	52818793	908251	OAR4_54996902.1	OAR4_55963926.1	20	-1
4	51910543	52818793	908251	OAR4_54996902.1	OAR4_55963926.1	20	-1
4	51910543	52818793	908251	OAR4_54996902.1	OAR4_55963926.1	20	-1
4	51910543	52818793	908251	OAR4_54996902.1	OAR4_55963926.1	20	-1
4	51910543	52818793	908251	OAR4_54996902.1	OAR4_55963926.1	20	-1
4	51910543	52818793	908251	OAR4_54996902.1	OAR4_55963926.1	20	-1
4	51910543	52818793	908251	OAR4_54996902.1	OAR4_55963926.1	20	-1
4	51910543	52818793	908251	OAR4_54996902.1	OAR4_55963926.1	20	-1
4	51910543	52818793	908251	OAR4_54996902.1	OAR4_55963926.1	20	-1
4	51910543	52818793	908251	OAR4_54996902.1	OAR4_55963926.1	20	-1
4	51910543	52818793	908251	OAR4_54996902.1	OAR4_55963926.1	20	-1
4	51910543	52818793	908251	OAR4_54996902.1	OAR4_55963926.1	20	-1
4	51910543	52818793	908251	OAR4_54996902.1	OAR4_55963926.1	20	-1
4	51910543	52818793	908251	OAR4_54996902.1	OAR4_55963926.1	20	-1
4	51910543	52818793	908251	OAR4_54996902.1	OAR4_55963926.1	20	-1
4	51910543	52818793	908251	OAR4_54996902.1	OAR4_55963926.1	20	-1
4	51910543	52818793	908251	OAR4_54996902.1	OAR4_55963926.1	20	-1
4	51910543	52818793	908251	OAR4_54996902.1	OAR4_55963926.1	20	-1
4	51910543	52818793	908251	OAR4_54996902.1	OAR4_55963926.1	20	-1
4	51910543	52818793	908251	OAR4_54996902.1	OAR4_55963926.1	20	-1
4	51910543	52818793	908251	OAR4_54996902.1	OAR4_55963926.1	20	-1
4	51910543	52818793	908251	OAR4_54996902.1	OAR4_55963926.1	20	-1
4	51910543	52818793	908251	OAR4_54996902.1	OAR4_55963926.1	20	-1
4	51910543	52818793	908251	OAR4_54996902.1	OAR4_55963926.1	20	-1
4	51910543	52818793	908251	OAR4_54996902.1	OAR4_55963926.1	20	-1
4	51910543	52818793	908251	OAR4_54996902.1	OAR4_55963926.1	20	-1
4	51910543	52818793	908251	OAR4_54996902.1	OAR4_55963926.1	20	-1
4	51910543	52818793	908251	OAR4_54996902.1	OAR4_55963926.1	20	-1
4	51910543	52818793	908251	OAR4_54996902.1	OAR4_55963926.1	20	-1
4	51910543	52818793	908251	OAR4_54996902.1	OAR4_55963926.1	20	-1
4	51910543	52818793	908251	OAR4_54996902.1	OAR4_55963926.1	20	-1
4	51910543	52818793	908251	OAR4_54996902.1	OAR4_55963926.1	20	-1
4	51957682	52164460	206779	s29594.1	OAR4_55302087.1	3	-1
4	51957682	52818793	861112	s29594.1	OAR4_55963926.1	19	-1
4	51957682	52818793	861112	s29594.1	OAR4_55963926.1	19	-1
4	51957682	52818793	861112	s29594.1	OAR4_55963926.1	19	-1
4	51957682	52818793	861112	s29594.1	OAR4_55963926.1	19	-1
4	51957682	52818793	861112	s29594.1	OAR4_55963926.1	19	-1
4	51957682	52818793	861112	s29594.1	OAR4_55963926.1	19	-1
4	51957682	52818793	861112	s29594.1	OAR4_55963926.1	19	-1
4	51957682	52818793	861112	s29594.1	OAR4_55963926.1	19	-1
4	51957682	52818793	861112	s29594.1	OAR4_55963926.1	19	-1
4	51957682	52818793	861112	s29594.1	OAR4_55963926.1	19	-1
4	51957682	52818793	861112	s29594.1	OAR4_55963926.1	19	-1
4	51957682	52818793	861112	s29594.1	OAR4_55963926.1	19	-1
4	51957682	52818793	861112	s29594.1	OAR4_55963926.1	19	-1
4	51957682	52818793	861112	s29594.1	OAR4_55963926.1	19	-1
4	51957682	52818793	861112	s29594.1	OAR4_55963926.1	19	-1
4	51957682	52818793	861112	s29594.1	OAR4_55963926.1	19	-1
4	51957682	52818793	861112	s29594.1	OAR4_55963926.1	19	-1
4	51957682	52818793	861112	s29594.1	OAR4_55963926.1	19	-1
4	51957682	52818793	861112	s29594.1	OAR4_55963926.1	19	-1
4	51957682	52818793	861112	s29594.1	OAR4_55963926.1	19	-1
4	51957682	52818793	861112	s29594.1	OAR4_55963926.1	19	-1
4	52039764	52818793	779030	s58579.1	OAR4_55963926.1	18	-1
4	52039764	52818793	779030	s58579.1	OAR4_55963926.1	18	-1
4	52039764	52818793	779030	s58579.1	OAR4_55963926.1	18	-1
4	52164460	52818793	654334	OAR4_55302087.1	OAR4_55963926.1	17	-1
4	52164460	52818793	654334	OAR4_55302087.1	OAR4_55963926.1	17	-1
4	52164460	52818793	654334	OAR4_55302087.1	OAR4_55963926.1	17	-1
4	52164460	52818793	654334	OAR4_55302087.1	OAR4_55963926.1	17	-1
4	52164460	52818793	654334	OAR4_55302087.1	OAR4_55963926.1	17	-1
4	52211941	52818793	606853	OAR4_55353218.1	OAR4_55963926.1	16	-1
4	52255059	52818793	563735	OAR4_55397125.1	OAR4_55963926.1	15	-1
4	52255059	52818793	563735	OAR4_55397125.1	OAR4_55963926.1	15	-1
4	52255059	52818793	563735	OAR4_55397125.1	OAR4_55963926.1	15	-1
4	52255059	52818793	563735	OAR4_55397125.1	OAR4_55963926.1	15	-1
4	52255059	52818793	563735	OAR4_55397125.1	OAR4_55963926.1	15	-1
4	52255059	52818793	563735	OAR4_55397125.1	OAR4_55963926.1	15	-1
4	52255059	52818793	563735	OAR4_55397125.1	OAR4_55963926.1	15	-1
4	52255059	52818793	563735	OAR4_55397125.1	OAR4_55963926.1	15	-1
4	52255059	52818793	563735	OAR4_55397125.1	OAR4_55963926.1	15	-1
4	52255059	52818793	563735	OAR4_55397125.1	OAR4_55963926.1	15	-1
4	52255059	52818793	563735	OAR4_55397125.1	OAR4_55963926.1	15	-1
4	52255059	52818793	563735	OAR4_55397125.1	OAR4_55963926.1	15	-1
4	52255059	52818793	563735	OAR4_55397125.1	OAR4_55963926.1	15	-1
4	52255059	52818793	563735	OAR4_55397125.1	OAR4_55963926.1	15	-1
4	52255059	52818793	563735	OAR4_55397125.1	OAR4_55963926.1	15	-1
4	52255059	52818793	563735	OAR4_55397125.1	OAR4_55963926.1	15	-1
4	52255059	52818793	563735	OAR4_55397125.1	OAR4_55963926.1	15	-1
4	52255059	52818793	563735	OAR4_55397125.1	OAR4_55963926.1	15	-1
4	52255059	52818793	563735	OAR4_55397125.1	OAR4_55963926.1	15	-1
4	52255059	52818793	563735	OAR4_55397125.1	OAR4_55963926.1	15	-1
4	52255059	52818793	563735	OAR4_55397125.1	OAR4_55963926.1	15	-1
4	52274926	52818793	543868	OAR4_55417459.1	OAR4_55963926.1	14	-1
4	52274926	52818793	543868	OAR4_55417459.1	OAR4_55963926.1	14	-1
4	52682923	52754629	71707	OAR4_55831706.1	OAR4_55899343.1	3	-1
4	52682923	52784674	101752	OAR4_55831706.1	OAR4_55927343.1	4	-1
4	52682923	52818793	135871	OAR4_55831706.1	OAR4_55963926.1	5	-1
4	52682923	52818793	135871	OAR4_55831706.1	OAR4_55963926.1	5	-1
4	52682923	52818793	135871	OAR4_55831706.1	OAR4_55963926.1	5	-1
4	52682923	52818793	135871	OAR4_55831706.1	OAR4_55963926.1	5	-1
4	52682923	52818793	135871	OAR4_55831706.1	OAR4_55963926.1	5	-1
4	52682923	52818793	135871	OAR4_55831706.1	OAR4_55963926.1	5	-1
4	52682923	52818793	135871	OAR4_55831706.1	OAR4_55963926.1	5	-1
4	52682923	52818793	135871	OAR4_55831706.1	OAR4_55963926.1	5	-1
4	52682923	52818793	135871	OAR4_55831706.1	OAR4_55963926.1	5	-1
4	52682923	52818793	135871	OAR4_55831706.1	OAR4_55963926.1	5	-1
4	52682923	52818793	135871	OAR4_55831706.1	OAR4_55963926.1	5	-1
4	52682923	52818793	135871	OAR4_55831706.1	OAR4_55963926.1	5	-1
4	52682923	52818793	135871	OAR4_55831706.1	OAR4_55963926.1	5	-1
4	52682923	52818793	135871	OAR4_55831706.1	OAR4_55963926.1	5	-1
4	52682923	52818793	135871	OAR4_55831706.1	OAR4_55963926.1	5	-1
4	52682923	52818793	135871	OAR4_55831706.1	OAR4_55963926.1	5	-1
4	52682923	52818793	135871	OAR4_55831706.1	OAR4_55963926.1	5	-1
4	52682923	52818793	135871	OAR4_55831706.1	OAR4_55963926.1	5	-1
4	52682923	52818793	135871	OAR4_55831706.1	OAR4_55963926.1	5	-1
4	52682923	52818793	135871	OAR4_55831706.1	OAR4_55963926.1	5	-1
4	52682923	52818793	135871	OAR4_55831706.1	OAR4_55963926.1	5	-1
4	52682923	52818793	135871	OAR4_55831706.1	OAR4_55963926.1	5	-1
4	52682923	52818793	135871	OAR4_55831706.1	OAR4_55963926.1	5	-1
4	52682923	52818793	135871	OAR4_55831706.1	OAR4_55963926.1	5	-1
4	52682923	52818793	135871	OAR4_55831706.1	OAR4_55963926.1	5	-1
4	52682923	52818793	135871	OAR4_55831706.1	OAR4_55963926.1	5	-1
4	52682923	52818793	135871	OAR4_55831706.1	OAR4_55963926.1	5	-1
4	52682923	52818793	135871	OAR4_55831706.1	OAR4_55963926.1	5	-1
4	52682923	52818793	135871	OAR4_55831706.1	OAR4_55963926.1	5	-1
4	52682923	52818793	135871	OAR4_55831706.1	OAR4_55963926.1	5	-1
4	52682923	52818793	135871	OAR4_55831706.1	OAR4_55963926.1	5	-1
4	52682923	52818793	135871	OAR4_55831706.1	OAR4_55963926.1	5	-1
4	52682923	52818793	135871	OAR4_55831706.1	OAR4_55963926.1	5	-1
4	52682923	52818793	135871	OAR4_55831706.1	OAR4_55963926.1	5	-1
4	52682923	52818793	135871	OAR4_55831706.1	OAR4_55963926.1	5	-1
4	52704045	52784674	80630	OAR4_55853752.1	OAR4_55927343.1	3	-1
4	52704045	52818793	114749	OAR4_55853752.1	OAR4_55963926.1	4	-1
4	52704045	52818793	114749	OAR4_55853752.1	OAR4_55963926.1	4	-1
4	52704045	52818793	114749	OAR4_55853752.1	OAR4_55963926.1	4	-1
4	52704045	52818793	114749	OAR4_55853752.1	OAR4_55963926.1	4	-1
4	52704045	52818793	114749	OAR4_55853752.1	OAR4_55963926.1	4	-1
4	52704045	52818793	114749	OAR4_55853752.1	OAR4_55963926.1	4	-1
4	53765513	53878397	112885	OAR4_56893864_X.1	OAR4_57011511.1	3	-1
4	53765513	53878397	112885	OAR4_56893864_X.1	OAR4_57011511.1	3	-1
4	53765513	53878397	112885	OAR4_56893864_X.1	OAR4_57011511.1	3	-1
4	53765513	53878397	112885	OAR4_56893864_X.1	OAR4_57011511.1	3	-1
4	53765513	53878397	112885	OAR4_56893864_X.1	OAR4_57011511.1	3	-1
4	53765513	53878397	112885	OAR4_56893864_X.1	OAR4_57011511.1	3	-1
4	53765513	53878397	112885	OAR4_56893864_X.1	OAR4_57011511.1	3	-1
4	53782376	54031986	249611	OAR4_56909106.1	OAR4_57228137.1	5	-1
4	53782376	54354087	571712	OAR4_56909106.1	OAR4_57594871.1	6	-1
4	53782376	54568145	785770	OAR4_56909106.1	OAR4_57815770.1	9	-1
4	53963057	54354087	391031	OAR4_57095310.1	OAR4_57594871.1	3	-1
4	53963057	54691142	728086	OAR4_57095310.1	OAR4_57944482.1	8	-1
4	55523047	55600242	77196	OAR4_58761327.1	OAR4_58839930.1	3	-1
4	55523047	55600242	77196	OAR4_58761327.1	OAR4_58839930.1	3	-1
4	55523047	55600242	77196	OAR4_58761327.1	OAR4_58839930.1	3	-1
4	55523047	55600242	77196	OAR4_58761327.1	OAR4_58839930.1	3	-1
4	55523047	55600242	77196	OAR4_58761327.1	OAR4_58839930.1	3	-1
4	55523047	55600242	77196	OAR4_58761327.1	OAR4_58839930.1	3	-1
4	55523047	55600242	77196	OAR4_58761327.1	OAR4_58839930.1	3	-1
4	55523047	55600242	77196	OAR4_58761327.1	OAR4_58839930.1	3	-1
4	55523047	55600242	77196	OAR4_58761327.1	OAR4_58839930.1	3	-1
4	55523047	55600242	77196	OAR4_58761327.1	OAR4_58839930.1	3	-1
4	55523047	55600242	77196	OAR4_58761327.1	OAR4_58839930.1	3	-1
4	55523047	55600242	77196	OAR4_58761327.1	OAR4_58839930.1	3	-1
4	55523047	55600242	77196	OAR4_58761327.1	OAR4_58839930.1	3	-1
4	55523047	55600242	77196	OAR4_58761327.1	OAR4_58839930.1	3	-1
4	55523047	55600242	77196	OAR4_58761327.1	OAR4_58839930.1	3	-1
4	55523047	55600242	77196	OAR4_58761327.1	OAR4_58839930.1	3	-1
4	55523047	55600242	77196	OAR4_58761327.1	OAR4_58839930.1	3	-1
4	55523047	55600242	77196	OAR4_58761327.1	OAR4_58839930.1	3	-1
4	55523047	55600242	77196	OAR4_58761327.1	OAR4_58839930.1	3	-1
4	55523047	55600242	77196	OAR4_58761327.1	OAR4_58839930.1	3	-1
4	55523047	55644777	121731	OAR4_58761327.1	s27709.1	4	-1
4	55523047	55644777	121731	OAR4_58761327.1	s27709.1	4	-1
4	55523047	55644777	121731	OAR4_58761327.1	s27709.1	4	-1
4	56032346	56146961	114616	OAR4_59276586.1	OAR4_59391927.1	3	-1
4	56032346	56146961	114616	OAR4_59276586.1	OAR4_59391927.1	3	-1
4	56032346	56146961	114616	OAR4_59276586.1	OAR4_59391927.1	3	-1
4	56089343	56173268	83926	s30868.1	s03772.1	3	-1
4	56507531	56666202	158672	s28663.1	s43552.1	3	-1
4	56507531	56666202	158672	s28663.1	s43552.1	3	-1
4	56507531	56666202	158672	s28663.1	s43552.1	3	-1
4	56507531	56666202	158672	s28663.1	s43552.1	3	-1
4	56507531	56666202	158672	s28663.1	s43552.1	3	-1
4	56694427	56850943	156517	OAR4_59884554.1	OAR4_60039997.1	4	-1
4	58115346	58256446	141101	OAR4_61284730.1	OAR4_61420057.1	3	-1
4	58115346	58256446	141101	OAR4_61284730.1	OAR4_61420057.1	3	-1
4	58750667	58872907	122241	OAR4_62050318.1	OAR4_62185731.1	3	-1
4	58750667	58872907	122241	OAR4_62050318.1	OAR4_62185731.1	3	-1
4	59078323	59227176	148854	OAR4_62394063.1	OAR4_62517453.1	4	-1
4	59148484	59227176	78693	OAR4_62452646.1	OAR4_62517453.1	3	-1
4	59148484	59227176	78693	OAR4_62452646.1	OAR4_62517453.1	3	-1
4	61813433	62020686	207254	OAR4_65357024.1	OAR4_65606116.1	6	-1
4	61862822	62020686	157865	DU460511_423.1	OAR4_65606116.1	5	-1
4	63519151	63673414	154264	OAR4_67200551.1	OAR4_67376586.1	3	-1
4	63519151	63673414	154264	OAR4_67200551.1	OAR4_67376586.1	3	-1
4	66134614	66184622	50009	OAR4_70103399.1	OAR4_70151360_X.1	3	-1
4	72771971	72920644	148674	OAR4_77063002.1	OAR4_77210914.1	4	-1
4	72920644	73014040	93397	OAR4_77210914.1	OAR4_77300118.1	3	-1
4	74613766	74952333	338568	OAR4_78991289.1	s23585.1	12	1
4	74788490	75024952	236463	s39879.1	s14710.1	9	1
4	75207307	76176907	969601	s58039.1	OAR4_80806347.1	25	-1
4	76434471	77402383	967913	s57016.1	OAR4_82016555.1	21	1
4	82574439	82948511	374073	OAR4_87801581.1	OAR4_88197262.1	8	-1
4	82574439	82948511	374073	OAR4_87801581.1	OAR4_88197262.1	8	-1
4	82574439	82948511	374073	OAR4_87801581.1	OAR4_88197262.1	8	-1
4	82574439	83069628	495190	OAR4_87801581.1	OAR4_88330712.1	11	-1
4	82574439	83069628	495190	OAR4_87801581.1	OAR4_88330712.1	11	-1
4	82574439	83110438	536000	OAR4_87801581.1	OAR4_88365224.1	12	-1
4	88632401	88714177	81777	OAR4_94029674.1	OAR4_94101580.1	3	-1
4	89690830	89755089	64260	OAR4_95218849.1	OAR4_95285654.1	3	-1
4	96514208	96671223	157016	s17180.1	s23972.1	5	-1
4	98985252	99107504	122253	OAR4_105368238.1	OAR4_105492857.1	3	-1
4	98985252	99107504	122253	OAR4_105368238.1	OAR4_105492857.1	3	-1
4	98985252	99107504	122253	OAR4_105368238.1	OAR4_105492857.1	3	-1
4	98985252	99107504	122253	OAR4_105368238.1	OAR4_105492857.1	3	-1
4	98985252	99107504	122253	OAR4_105368238.1	OAR4_105492857.1	3	-1
4	98985252	99107504	122253	OAR4_105368238.1	OAR4_105492857.1	3	-1
4	98985252	99107504	122253	OAR4_105368238.1	OAR4_105492857.1	3	-1
4	98985252	99107504	122253	OAR4_105368238.1	OAR4_105492857.1	3	-1
4	98985252	99107504	122253	OAR4_105368238.1	OAR4_105492857.1	3	-1
4	98985252	99107504	122253	OAR4_105368238.1	OAR4_105492857.1	3	-1
4	98985252	99107504	122253	OAR4_105368238.1	OAR4_105492857.1	3	-1
4	98985252	99107504	122253	OAR4_105368238.1	OAR4_105492857.1	3	-1
4	98985252	99107504	122253	OAR4_105368238.1	OAR4_105492857.1	3	-1
4	98985252	99107504	122253	OAR4_105368238.1	OAR4_105492857.1	3	-1
4	98985252	99107504	122253	OAR4_105368238.1	OAR4_105492857.1	3	-1
4	98985252	99107504	122253	OAR4_105368238.1	OAR4_105492857.1	3	-1
4	98985252	99107504	122253	OAR4_105368238.1	OAR4_105492857.1	3	-1
4	101268547	101376680	108134	OAR4_107741257.1	OAR4_107848906.1	3	-1
4	105858362	105936402	78041	s07214.1	OAR4_113209074.1	3	-1
4	106033602	106671326	637725	OAR4_113300442.1	OAR4_114065688.1	14	1
4	107694115	107825015	130901	OAR4_115148402.1	s74724.1	3	-1
4	107694115	107825015	130901	OAR4_115148402.1	s74724.1	3	-1
4	107694115	107825015	130901	OAR4_115148402.1	s74724.1	3	-1
4	107694115	107825015	130901	OAR4_115148402.1	s74724.1	3	-1
4	107694115	107881650	187536	OAR4_115148402.1	OAR4_115344076.1	5	-1
4	107694115	107881650	187536	OAR4_115148402.1	OAR4_115344076.1	5	-1
4	107858005	107923747	65743	OAR4_115321021.1	OAR4_115400151.1	3	-1
4	108076822	108198345	121524	OAR4_115568545.1	OAR4_115675953.1	3	-1
4	108076822	108198345	121524	OAR4_115568545.1	OAR4_115675953.1	3	-1
4	108708406	108760015	51610	OAR4_116196266.1	OAR4_116281030.1	3	-1
4	108708406	108760015	51610	OAR4_116196266.1	OAR4_116281030.1	3	-1
4	108708406	108760015	51610	OAR4_116196266.1	OAR4_116281030.1	3	-1
4	108708406	108760015	51610	OAR4_116196266.1	OAR4_116281030.1	3	-1
4	108708406	108760015	51610	OAR4_116196266.1	OAR4_116281030.1	3	-1
4	108708406	108760015	51610	OAR4_116196266.1	OAR4_116281030.1	3	-1
4	108708406	108760015	51610	OAR4_116196266.1	OAR4_116281030.1	3	-1
4	108708406	108760015	51610	OAR4_116196266.1	OAR4_116281030.1	3	-1
4	108708406	108760015	51610	OAR4_116196266.1	OAR4_116281030.1	3	-1
4	108708406	108760015	51610	OAR4_116196266.1	OAR4_116281030.1	3	-1
4	108708406	108760015	51610	OAR4_116196266.1	OAR4_116281030.1	3	-1
4	108708406	108760015	51610	OAR4_116196266.1	OAR4_116281030.1	3	-1
4	108708406	108760015	51610	OAR4_116196266.1	OAR4_116281030.1	3	-1
4	108708406	108760015	51610	OAR4_116196266.1	OAR4_116281030.1	3	-1
4	108708406	108760015	51610	OAR4_116196266.1	OAR4_116281030.1	3	-1
4	108708406	108760015	51610	OAR4_116196266.1	OAR4_116281030.1	3	-1
4	108708406	108760015	51610	OAR4_116196266.1	OAR4_116281030.1	3	-1
4	108708406	108760015	51610	OAR4_116196266.1	OAR4_116281030.1	3	-1
4	108708406	108829669	121264	OAR4_116196266.1	s34216.1	5	-1
4	108708406	108829669	121264	OAR4_116196266.1	s34216.1	5	-1
4	108708406	108829669	121264	OAR4_116196266.1	s34216.1	5	-1
4	108708406	108829669	121264	OAR4_116196266.1	s34216.1	5	-1
4	108708406	108829669	121264	OAR4_116196266.1	s34216.1	5	-1
4	108708406	108829669	121264	OAR4_116196266.1	s34216.1	5	-1
4	108708406	108829669	121264	OAR4_116196266.1	s34216.1	5	-1
4	108708406	108829669	121264	OAR4_116196266.1	s34216.1	5	-1
4	108708406	108829669	121264	OAR4_116196266.1	s34216.1	5	-1
4	108708406	108829669	121264	OAR4_116196266.1	s34216.1	5	-1
4	108708406	108829669	121264	OAR4_116196266.1	s34216.1	5	-1
4	108708406	108829669	121264	OAR4_116196266.1	s34216.1	5	-1
4	108708406	108829669	121264	OAR4_116196266.1	s34216.1	5	-1
4	108708406	108829669	121264	OAR4_116196266.1	s34216.1	5	-1
4	108708406	108829669	121264	OAR4_116196266.1	s34216.1	5	-1
4	108708406	108829669	121264	OAR4_116196266.1	s34216.1	5	-1
4	108708406	108829669	121264	OAR4_116196266.1	s34216.1	5	-1
4	108708406	108829669	121264	OAR4_116196266.1	s34216.1	5	-1
4	108708406	108829669	121264	OAR4_116196266.1	s34216.1	5	-1
4	108708406	108829669	121264	OAR4_116196266.1	s34216.1	5	-1
4	108829669	108898456	68788	s34216.1	OAR4_116419294.1	3	-1
4	108829669	108898456	68788	s34216.1	OAR4_116419294.1	3	-1
4	108829669	108898456	68788	s34216.1	OAR4_116419294.1	3	-1
4	108829669	108898456	68788	s34216.1	OAR4_116419294.1	3	-1
4	110215861	110299326	83466	OAR4_117661899.1	OAR4_117745102.1	3	-1
4	110215861	110299326	83466	OAR4_117661899.1	OAR4_117745102.1	3	-1
4	113756839	114110945	354107	OAR4_121314467.1	OAR4_121563800.1	6	1
4	116662229	116753479	91251	OAR4_124514934.1	OAR4_124606219.1	3	-1
5	1862639	2102862	240224	s09459.1	s01899.1	5	-1
5	1862639	2102862	240224	s09459.1	s01899.1	5	-1
5	1862639	2102862	240224	s09459.1	s01899.1	5	-1
5	1862639	2102862	240224	s09459.1	s01899.1	5	-1
5	1862639	2102862	240224	s09459.1	s01899.1	5	-1
5	1862639	2102862	240224	s09459.1	s01899.1	5	-1
5	1862639	2102862	240224	s09459.1	s01899.1	5	-1
5	1921614	2102862	181249	s31384.1	s01899.1	4	-1
5	1921614	2102862	181249	s31384.1	s01899.1	4	-1
5	1921614	2102862	181249	s31384.1	s01899.1	4	-1
5	1967727	2102862	135136	OAR5_2080690.1	s01899.1	3	-1
5	1967727	2102862	135136	OAR5_2080690.1	s01899.1	3	-1
5	1967727	2102862	135136	OAR5_2080690.1	s01899.1	3	-1
5	1967727	2102862	135136	OAR5_2080690.1	s01899.1	3	-1
5	1967727	2102862	135136	OAR5_2080690.1	s01899.1	3	-1
5	1967727	2102862	135136	OAR5_2080690.1	s01899.1	3	-1
5	10202962	10643812	440851	OAR5_11725267.1	s52598.1	9	-1
5	11204118	11978651	774534	OAR5_12901132.1	OAR5_14147739.1	14	-1
5	11204118	11978651	774534	OAR5_12901132.1	OAR5_14147739.1	14	-1
5	11204118	11978651	774534	OAR5_12901132.1	OAR5_14147739.1	14	-1
5	11263434	11978651	715218	OAR5_12963601.1	OAR5_14147739.1	12	-1
5	11263434	11978651	715218	OAR5_12963601.1	OAR5_14147739.1	12	-1
5	11263434	11978651	715218	OAR5_12963601.1	OAR5_14147739.1	12	-1
5	11263434	11978651	715218	OAR5_12963601.1	OAR5_14147739.1	12	-1
5	11263434	11978651	715218	OAR5_12963601.1	OAR5_14147739.1	12	-1
5	11263434	11978651	715218	OAR5_12963601.1	OAR5_14147739.1	12	-1
5	11263434	11978651	715218	OAR5_12963601.1	OAR5_14147739.1	12	-1
5	11263434	11978651	715218	OAR5_12963601.1	OAR5_14147739.1	12	-1
5	11263434	11978651	715218	OAR5_12963601.1	OAR5_14147739.1	12	-1
5	11263434	11978651	715218	OAR5_12963601.1	OAR5_14147739.1	12	-1
5	11263434	11978651	715218	OAR5_12963601.1	OAR5_14147739.1	12	-1
5	11263434	11978651	715218	OAR5_12963601.1	OAR5_14147739.1	12	-1
5	11263434	11978651	715218	OAR5_12963601.1	OAR5_14147739.1	12	-1
5	11263434	11978651	715218	OAR5_12963601.1	OAR5_14147739.1	12	-1
5	11263434	11978651	715218	OAR5_12963601.1	OAR5_14147739.1	12	-1
5	11263434	11978651	715218	OAR5_12963601.1	OAR5_14147739.1	12	-1
5	11263434	11978651	715218	OAR5_12963601.1	OAR5_14147739.1	12	-1
5	11263434	11978651	715218	OAR5_12963601.1	OAR5_14147739.1	12	-1
5	11263434	11978651	715218	OAR5_12963601.1	OAR5_14147739.1	12	-1
5	11263434	11978651	715218	OAR5_12963601.1	OAR5_14147739.1	12	-1
5	11263434	11978651	715218	OAR5_12963601.1	OAR5_14147739.1	12	-1
5	11263434	11978651	715218	OAR5_12963601.1	OAR5_14147739.1	12	-1
5	11263434	11978651	715218	OAR5_12963601.1	OAR5_14147739.1	12	-1
5	11263434	11978651	715218	OAR5_12963601.1	OAR5_14147739.1	12	-1
5	11263434	11978651	715218	OAR5_12963601.1	OAR5_14147739.1	12	-1
5	11263434	11978651	715218	OAR5_12963601.1	OAR5_14147739.1	12	-1
5	11263434	11978651	715218	OAR5_12963601.1	OAR5_14147739.1	12	-1
5	11263434	11978651	715218	OAR5_12963601.1	OAR5_14147739.1	12	-1
5	11263434	11978651	715218	OAR5_12963601.1	OAR5_14147739.1	12	-1
5	11263434	11978651	715218	OAR5_12963601.1	OAR5_14147739.1	12	-1
5	11263434	11978651	715218	OAR5_12963601.1	OAR5_14147739.1	12	-1
5	11263434	11978651	715218	OAR5_12963601.1	OAR5_14147739.1	12	-1
5	11263434	11978651	715218	OAR5_12963601.1	OAR5_14147739.1	12	-1
5	11263434	11978651	715218	OAR5_12963601.1	OAR5_14147739.1	12	-1
5	11263434	11978651	715218	OAR5_12963601.1	OAR5_14147739.1	12	-1
5	11263434	11978651	715218	OAR5_12963601.1	OAR5_14147739.1	12	-1
5	11874372	11978651	104280	OAR5_13928229.1	OAR5_14147739.1	3	-1
5	11874372	11978651	104280	OAR5_13928229.1	OAR5_14147739.1	3	-1
5	22198541	22452571	254031	OAR5_24888595.1	OAR5_25164869.1	4	-1
[truncated: 5,210 more rows]
