# Supplementary material for: Genome-wide association study between CNVs and milk production traits in Valle del Belice sheep
Source: PLoS One. 2019 Apr 23;14(4):e0215204. doi: 10.1371/journal.pone.0215204 (PMC6478285; doi:10.1371/journal.pone.0215204)
Supplement: S2 Dataset — (XLSX) [file pone.0215204.s002.xlsx]

## Sheet: Foglio1
Chromosome	Start Position (bp)	End Position (bp)	Length (bp)	Start Marker	End Marker	N° Markers	State*	N° CNVs
1	9866329	10775824	909496	OAR1_9563208.1	s62349.1	18	-1	2
1	19395411	19534848	139438	OAR1_19517811.1	OAR1_19651513.1	3	-1	13
1	25190083	25458108	268026	OAR1_25426384.1	OAR1_25728954.1	4	-1	94
1	28475105	29252531	777427	s52292.1	OAR1_29872607.1	16	1	2
1	38191431	38247279	55849	s52292.1	OAR1_39449473.1	3	1	2
1	44851437	45000954	149518	OAR1_46489104.1	OAR1_46704784.1	5	-1	2
1	46197717	46405823	208107	OAR1_47969746.1	OAR1_48175544.1	3	-1	2
1	47199195	47261090	61896	s73242.1	OAR1_48995273.1	3	-1	2
1	55702139	55845405	143267	OAR1_58627940.1	OAR1_58778285.1	4	-1	11
1	78508259	78890570	382312	OAR1_83812447.1	OAR1_84193337.1	10	-1	14
1	80801999	81059668	257670	OAR1_86080692.1	OAR1_86366957.1	5	-1	16
1	84127512	84294814	167303	OAR1_89387151.1	OAR1_89554727.1	3	-1	9
1	85046228	85093711	47484	OAR1_90400753.1	OAR1_90451032.1	3	-1	3
1	100661315	100878750	217436	OAR1_107977315.1	s38341.1	3	-1	18
1	104845414	105697484	852071	s55826.1	s65231.1	18	1	8
1	125756868	125822695	65828	OAR1_136328626.1	OAR1_136392614.1	3	-1	2
1	129332577	130198485	865909	OAR1_140104902.1	OAR1_141034247.1	18	-1	9
1	150241423	150396918	155496	OAR1_161578392.1	OAR1_161796349.1	6	-1	2
1	158475672	158826631	350960	OAR1_170850679.1	OAR1_171275473.1	11	-1	6
1	169717039	169972881	255843	OAR1_182949542.1	DU507059_332.1	6	-1	9
1	188200335	188571893	371559	OAR1_202894635.1	OAR1_203357712.1	3	-1	27
1	204866048	205264304	398257	OAR1_221226809.1	OAR1_221733732.1	6	-1	61
1	215253536	215784268	530733	OAR1_232277232.1	s42660.1	11	1	27
1	220385389	220443925	58537	OAR1_237607992.1	OAR1_237667519.1	3	-1	42
1	245392706	245469441	76736	OAR1_265023775.1	OAR1_265099083.1	3	-1	6
1	254553469	254631094	77626	OAR1_275159721.1	OAR1_275226380.1	3	-1	2
1	256495705	257507901	1012197	OAR1_277132373.1	OAR1_278288735.1	25	-1	11
1	270772519	270923742	151224	OAR1_293285268.1	OAR1_293441274.1	3	-1	2
2	18757330	19145768	388439	OAR2_19135778.1	OAR2_19486898.1	12	-1	2
2	35929894	36013841	83948	s75509.1	OAR2_37366448.1	3	-1	2
2	46598180	46912545	314366	OAR2_49444253.1	s37403.1	6	-1	5
2	52441926	52702060	260135	s58048.1	s61605.1	7	1	8
2	58905801	58996361	90561	OAR2_63283575.1	OAR2_63412662.1	4	-1	2
2	60434007	60592862	158856	OAR2_64927875.1	OAR2_65034711.1	3	-1	2
2	62327753	63038076	710324	s41831.1	OAR2_67502489.1	15	-1	9
2	67168555	67289038	120484	OAR2_71743066.1	OAR2_71853088.1	3	-1	2
2	75674121	75745623	71503	OAR2_80645495.1	OAR2_80716063_X.1	3	-1	6
2	76732322	76836434	104113	OAR2_81789734.1	OAR2_81895374.1	5	-1	5
2	77416440	77462741	46302	OAR2_82550066.1	OAR2_82641471_X.1	4	-1	14
2	79189919	79285145	95227	OAR2_84382185.1	OAR2_84482667.1	3	-1	3
2	83644533	83722205	77673	OAR2_88927720.1	OAR2_88993798.1	3	-1	7
2	90205014	90698706	493693	OAR2_97112849.1	OAR2_97428928.1	7	-1	17
2	93152913	93251002	98090	OAR2_100248498.1	OAR2_100345751.1	4	-1	2
2	98944469	99623937	679469	OAR2_106451769.1	OAR2_107121797.1	14	-1	24
2	108312936	109236972	924037	OAR2_116471230.1	s64297.1	22	-1	6
2	119309807	119490716	180910	OAR2_127550405.1	OAR2_127745204.1	7	-1	2
2	120295764	120412667	116904	OAR2_128652105.1	OAR2_128764057.1	3	-1	2
2	122489988	123048197	558210	OAR2_130817865.1	OAR2_131218171.1	5	-1	15
2	127836876	127997234	160359	OAR15_87073499.1	s32732.1	3	-1	2
2	143693696	143847759	154064	OAR2_152647043.1	OAR2_152799598.1	3	-1	3
2	145090781	145444039	353259	s66080.1	OAR2_154444578.1	9	-1	6
2	149326740	149906101	579362	s33219.1	OAR2_159090367.1	15	1	31
2	160104016	160492222	388207	OAR2_169657763.1	OAR2_170039032.1	7	-1	10
2	161578678	161710993	132316	s72026.1	OAR2_171321854.1	4	-1	24
2	162861327	163035015	173689	OAR2_172603349.1	OAR2_172663891.1	3	-1	2
2	163170710	163243988	73279	OAR2_172802190.1	OAR2_172874304.1	3	-1	2
2	167765463	167855866	90404	OAR2_177524838.1	OAR2_177612956.1	3	-1	10
2	169129216	169618763	489548	OAR2_179206785.1	OAR2_179693494.1	13	-1	16
2	188042496	188204145	161650	OAR2_199372044.1	OAR2_199620426.1	3	1	3
2	189700143	189799453	99311	OAR2_201072420.1	OAR2_201139790.1	3	-1	2
2	202755341	202879462	124122	OAR2_214546152.1	OAR2_214718534.1	5	-1	24
2	208597501	208676009	78509	OAR2_220844191.1	OAR2_220918687.1	3	-1	20
2	211512445	211784743	272299	OAR2_223834746.1	OAR2_224086493.1	7	-1	4
2	212429211	212539644	110434	OAR2_224775517.1	OAR2_225050043_X.1	3	-1	2
2	224825575	224894551	68977	OAR2_237521962.1	OAR2_237583937_X.1	3	-1	2
2	229248722	229721318	472597	OAR2_242081943.1	OAR2_242562248.1	11	-1	35
2	248643714	248808654	164941	OAR2_262951111.1	s29579.1	5	-1	10
3	4543145	4648352	105208	s53085.1	s45695.1	3	1	2
3	9050132	9232808	182677	s11012.1	OAR3_9618077.1	3	1	3
3	21549821	22581476	1031656	OAR3_23169264.1	OAR3_24372499.1	24	-1	171
3	23079743	23222991	143249	OAR3_24844330.1	OAR3_24983282.1	4	-1	2
3	29980208	30071328	91121	OAR3_32133994.1	OAR3_32230041.1	3	-1	2
3	44037823	44425350	387528	OAR3_47087229.1	OAR3_47469623.1	10	-1	2
3	59728134	59802100	73967	OAR3_63334035.1	s62208.1	3	-1	2
3	63910688	63943279	32592	s00392.1	OAR3_67544745.1	3	-1	2
3	65612958	65754409	141452	OAR3_69273729.1	OAR3_69426020.1	3	-1	2
3	74694732	74855304	160573	OAR3_78861548.1	OAR3_79055518.1	3	-1	2
3	83174769	83399764	224996	OAR3_88126187.1	OAR3_88333209.1	3	-1	53
3	88781021	89051199	270179	OAR3_94060993.1	OAR3_94317335.1	5	-1	62
3	102483651	102537481	53831	OAR3_108875835.1	OAR3_108930523.1	3	-1	21
3	110649847	110878376	228530	OAR3_117907362.1	OAR3_118131192.1	7	-1	2
3	112781951	112932529	150579	s44589.1	OAR3_120389314_X.1	5	1	18
3	120095387	120914353	818967	OAR3_127882408.1	OAR3_128923155.1	12	-1	6
3	123150656	123814477	663822	OAR3_131251690.1	s07080.1	11	-1	2
3	126922586	126995546	72961	OAR3_135405560.1	OAR3_135468850.1	3	-1	3
3	140322409	140853334	530926	OAR3_150129840.1	OAR3_150667114.1	13	-1	3
3	144290748	144427628	136881	OAR3_154151089.1	OAR3_154298018.1	3	-1	5
3	159251956	159386252	134297	OAR3_170381258.1	OAR3_170515744.1	4	-1	3
3	163103513	163556105	452593	s59361.1	s45493.1	10	1	28
3	163698133	163808820	110688	OAR3_175355785.1	OAR3_175465223.1	4	-1	3
3	168414877	168548617	133741	OAR3_180870469.1	OAR3_181039892.1	4	-1	15
3	178594623	179566733	972111	s71985.1	s70027.1	19	1	4
3	180904673	181650708	746036	s68879.1	OAR3_195631696.1	15	-1	12
3	186107351	186265742	158392	OAR3_200340429.1	OAR3_200495660.1	3	-1	5
3	190922347	191139722	217376	OAR3_205542104.1	OAR3_205817035.1	5	-1	8
4	235989	1059579	823591	OAR4_90119.1	OAR4_987550.1	15	-1	4
4	6769626	6951510	181885	OAR4_6525035.1	s08747.1	5	-1	2
4	7164399	7694974	530576	OAR4_6918677.1	OAR4_7480491.1	9	1	6
4	17038787	17812809	774023	OAR4_17299398.1	OAR4_18074586.1	12	-1	3
4	23482482	23534762	52281	s49069.1	OAR4_24635198_X.1	3	-1	3
4	23703578	23958565	254988	OAR4_24841202.1	DU301854_372.1	4	-1	145
4	34216667	34559790	343124	OAR4_36130176.1	OAR4_36491595.1	7	-1	4
4	41198737	42171896	973160	OAR4_43352025.1	OAR4_44426313.1	18	-1	9
4	51910543	52818793	908251	OAR4_54996902.1	OAR4_55963926.1	20	-1	130
4	53765513	53878397	112885	OAR4_56893864_X.1	OAR4_57011511.1	3	-1	7
4	55523047	55644777	121731	OAR4_58761327.1	s27709.1	4	-1	23
4	56032346	56146961	114616	OAR4_59276586.1	OAR4_59391927.1	3	-1	3
4	56507531	56666202	158672	s28663.1	s43552.1	3	-1	5
4	58115346	58256446	141101	OAR4_61284730.1	OAR4_61420057.1	3	-1	2
4	58750667	58872907	122241	OAR4_62050318.1	OAR4_62185731.1	3	-1	2
4	59148484	59227176	78693	OAR4_62452646.1	OAR4_62517453.1	3	-1	2
4	63519151	63673414	154264	OAR4_67200551.1	OAR4_67376586.1	3	-1	2
4	82574439	83069628	495190	OAR4_87801581.1	OAR4_88330712.1	11	-1	4
4	98985252	99107504	122253	OAR4_105368238.1	OAR4_105492857.1	3	-1	17
4	107694115	107881650	187536	OAR4_115148402.1	OAR4_115344076.1	5	-1	6
4	108076822	108198345	121524	OAR4_115568545.1	OAR4_115675953.1	3	-1	2
4	108708406	108898456	190051	OAR4_116196266.1	OAR4_116419294.1	7	-1	42
4	110215861	110299326	83466	OAR4_117661899.1	OAR4_117745102.1	3	-1	2
5	1862639	2102862	240224	s09459.1	s01899.1	5	-1	16
5	11204118	11978651	774534	OAR5_12901132.1	OAR5_14147739.1	14	-1	41
5	23727851	23826656	98806	OAR5_26609588_X.1	OAR5_26720623.1	3	-1	2
5	29934771	30600343	665573	OAR5_33003088.1	OAR5_33811712.1	15	-1	22
5	35221141	35289913	68773	OAR5_38936884.1	OAR5_39010317.1	3	-1	2
5	38918854	39893053	974200	OAR5_42607507.1	s66091.1	14	-1	19
5	46272815	46368773	95959	s39187.1	s41253.1	3	-1	2
5	47917567	48008677	91111	OAR5_52130954.1	OAR5_52221425.1	3	-1	2
5	53473675	54183484	709810	OAR5_58211510.1	OAR5_58968886.1	16	-1	3
5	56880223	57005586	125364	OAR5_61924626.1	OAR5_62058982.1	3	-1	94
5	67667626	68592223	924598	OAR5_74349817.1	OAR5_75299581.1	24	-1	28
5	74272314	74405891	133578	OAR5_81723549.1	s20397.1	3	-1	2
5	76934651	77779905	845255	OAR5_84553099.1	s15500.1	19	1	3
5	82464208	83414197	949990	OAR5_90651807.1	OAR5_91527565.1	7	-1	11
5	97322182	97897179	574998	s36709.1	OAR5_106601258.1	9	-1	10
5	102785149	102853203	68055	OAR5_111889268.1	OAR5_111966452.1	3	-1	3
5	103253170	103356599	103430	OAR5_112405141.1	OAR5_112502663_X.1	3	-1	149
6	9259943	9309463	49521	OAR6_11574864.1	OAR6_11790377.1	3	-1	3
6	9965490	10696139	730650	OAR6_12461185.1	OAR6_13206093.1	17	-1	6
6	14756953	14956349	199397	OAR6_17541921.1	s75259.1	7	1	3
6	14967338	15731959	764622	OAR6_17756970.1	OAR6_18658765.1	13	-1	6
6	30270059	30483454	213396	OAR6_34086500.1	OAR6_34490386.1	6	-1	2
6	33305799	34289868	984070	OAR6_37296228_X.1	OAR6_38351087.1	23	-1	6
6	36572809	36655091	82283	OAR6_40780034.1	OAR6_40855809.1	3	-1	2
6	64300400	64740035	439636	OAR6_70593653.1	OAR6_71055939.1	13	-1	24
6	77843695	77920111	76417	OAR6_84998246.1	s54387.1	3	-1	2
6	86341933	86465059	123127	OAR6_94707195.1	OAR6_94828623.1	4	-1	5
6	88538230	88732125	193896	OAR6_96984415.1	OAR6_97185219.1	6	-1	2
6	94012955	94075777	62823	OAR6_103025582.1	OAR6_103085812.1	3	-1	6
6	94780140	94852407	72268	OAR6_104016857_X.1	OAR6_104107846.1	3	-1	2
6	98915609	99081950	166342	OAR6_108898159.1	OAR6_109090618.1	6	1	2
6	101383953	101422995	39043	OAR6_111514849.1	OAR6_111555616.1	3	-1	3
6	102729149	103316375	587227	s42746.1	s39322.1	14	1	2
6	106459680	107431374	971695	OAR6_120983231.1	s51485.1	19	-1	22
7	3206482	3429935	223454	OAR7_2940535.1	OAR7_3171843_X.1	4	-1	4
7	7991238	8062765	71528	OAR7_7937192.1	OAR7_8023142.1	3	-1	2
7	15729593	15882783	153191	s62356.1	OAR7_16477111.1	5	-1	13
7	18487054	18787472	300419	OAR7_19238031.1	s60371.1	7	-1	2
7	19558328	19664020	105693	OAR7_20399390.1	OAR7_20522291.1	3	-1	2
7	22026509	22172957	146449	OAR7_22997187.1	OAR7_23097922.1	4	-1	2
7	24377834	25153729	775896	OAR7_27769071.1	OAR7_28916125.1	17	-1	33
7	32766447	33526685	760239	OAR7_36947114.1	OAR7_37732947.1	13	1	2
7	40503073	40615894	112822	OAR7_44829954.1	OAR7_44944980.1	3	-1	2
7	48234767	48597074	362308	OAR7_53275088.1	OAR7_53659419_X.1	7	-1	55
7	49563192	49678047	114856	OAR7_54921803_X.1	s62604.1	4	-1	14
7	52582962	52612804	29843	OAR7_58108474.1	OAR7_58137672.1	3	-1	3
7	53411836	53832042	420207	s18070.1	OAR7_59478261.1	8	-1	9
7	60632493	60901221	268729	OAR7_66538670.1	OAR7_66781862.1	7	-1	5
7	65777926	65961449	183524	OAR7_72119210.1	OAR7_72433348.1	3	-1	3
7	69785971	69837231	51261	OAR7_76472861.1	OAR7_76578854.1	3	-1	2
7	75467549	75995457	527909	OAR7_82472889.1	OAR7_83073383.1	11	-1	90
7	87995913	88146625	150713	OAR7_95706867.1	OAR7_95861001.1	4	-1	27
7	91810719	92244483	433765	s60214.1	OAR7_100440268.1	13	-1	9
7	94555323	94644821	89499	OAR7_102829098.1	OAR7_103067900.1	3	-1	2
8	1092146	1451313	359168	OAR8_1247223.1	OAR8_1595423.1	8	-1	6
8	13772486	13988453	215968	OAR8_15349408.1	OAR8_15565014.1	6	-1	4
8	25721428	25860122	138695	s69453.1	OAR8_28304004.1	4	1	13
8	31255521	31408037	152517	OAR8_34033040.1	OAR8_34202419.1	4	-1	3
8	33675906	34260868	584963	OARUn.1694_11043.1	OAR8_36862138.1	17	-1	2
8	36999521	37103576	104056	s57860.1	OAR8_39878458.1	3	-1	2
8	42566412	43463707	897296	OAR8_45703888.1	OAR8_46793153.1	14	-1	4
8	45986304	46054101	67798	OAR8_49442593.1	OAR8_49512624.1	3	-1	2
8	52190725	52278522	87798	OAR8_56107289.1	DU180057_302.1	3	-1	5
8	52676280	52949829	273550	OAR8_56628502.1	s35852.1	3	-1	48
8	61453492	61642640	189149	s37302.1	OAR8_66387084.1	6	1	5
8	64496298	64566207	69910	s45193.1	OAR8_69444343.1	3	-1	3
8	64730256	65089300	359045	OAR8_69618867.1	OAR8_69990419.1	6	-1	11
8	72208084	72255839	47756	OAR8_77578890.1	OAR8_77651326.1	3	-1	4
8	75066230	75188291	122062	OAR8_80973749.1	OAR8_81100486.1	3	-1	3
8	79239878	79440067	200190	OAR8_85517334.1	OAR8_85693874.1	7	1	2
9	10917417	11252119	334703	OAR9_10957564.1	OAR9_11283827.1	4	-1	2
9	31296006	31944220	648215	OAR9_32726527.1	s60859.1	17	-1	13
9	44964305	45161740	197436	OAR9_47189889.1	OAR9_47384888.1	3	-1	2
9	51711414	51793854	82441	OAR9_54068542.1	OAR9_54162436.1	3	-1	2
9	53177359	53281169	103811	OAR9_55642688.1	OAR9_55751164.1	3	-1	3
9	54383361	54472791	89431	OAR9_56999622.1	OAR9_57124639.1	3	-1	5
9	56585933	56756768	170836	OAR9_59340437.1	OAR9_59607513.1	6	1	2
9	57952896	58130539	177644	OAR9_60946336.1	OAR9_61117968.1	3	-1	2
9	77377746	78316151	938406	OAR9_81995689.1	OAR9_82999383.1	17	-1	17
9	78451353	78529564	78212	s51831.1	OAR9_83223269.1	3	1	7
9	91218585	91394632	176048	OAR9_96981430.1	OAR9_97178714.1	5	1	3
9	92671456	92826542	155087	OAR9_98559890.1	OAR9_98841506.1	3	-1	7
9	93761494	94684385	922892	OAR9_99774199.1	OAR9_100790876.1	17	1	9
10	6883264	7839049	955786	OAR10_5116958.1	OAR10_6060474.1	16	-1	44
10	20201688	20287814	86127	OAR10_19509655.1	OAR10_19602322.1	3	-1	2
10	24248950	24300245	51296	OAR10_23988633.1	OAR10_24117257.1	3	-1	5
10	24468605	24527613	59009	OAR10_24312558.1	OAR10_24374157.1	3	-1	2
10	27924112	28014277	90166	OAR10_27949965.1	OAR10_28029657.1	4	-1	27
10	40700535	40749405	48871	OAR10_41490363.1	OAR10_41536803.1	3	-1	3
10	62705912	62795305	89394	OAR10_64613884.1	OAR10_64708348.1	3	-1	2
10	69603264	69780142	176879	OAR10_71989129.1	OAR10_72503257.1	3	-1	2
10	79494339	79574706	80368	OAR10_86748231.1	OAR10_86825482.1	3	-1	2
10	80450776	80519356	68581	s39907.1	OAR10_87867275.1	3	-1	7
11	679096	1436541	757446	OAR11_14785.1	OAR11_872122.1	12	-1	2
11	2971865	3030580	58716	OAR11_2178372.1	OAR11_2298024_X.1	3	-1	4
11	9210462	9478812	268351	OAR11_8756030.1	OAR11_9050522.1	3	-1	6
11	10111655	10328372	216718	OAR11_9684002.1	OAR11_9907480.1	6	-1	3
11	17046453	17908217	861765	OAR11_17355206.1	OAR11_18280228.1	16	-1	66
11	32235609	32312179	76571	OAR11_34446037.1	s74203.1	3	-1	2
11	32905812	32942352	36541	OAR11_35138896.1	OAR11_35176999.1	3	-1	3
11	39778473	39886960	108488	OAR11_42268122.1	OAR11_42371614.1	3	-1	6
11	41931773	42265652	333880	OAR11_44560736.1	OAR11_44912290.1	3	-1	2
11	46951377	47045751	94375	OAR11_49947869.1	OAR11_50038566.1	3	-1	6
11	47885965	48797240	911276	s24134.1	OAR11_51805853.1	20	-1	31
11	58997085	59195782	198698	OAR11_63722279.1	DU326572_241.1	5	-1	7
12	7518749	7658204	139456	OAR12_9576010.1	OAR12_9734212.1	3	-1	2
12	7943136	8393422	450287	OAR12_10006282.1	s02986.1	10	-1	2
12	8732760	8774959	42200	OAR12_10842047.1	OAR12_10885654.1	3	-1	2
12	32027287	32119354	92068	OAR12_35916524.1	OAR12_36006927.1	3	-1	2
12	35789583	35842247	52665	OAR12_39987016.1	OAR12_40042046.1	4	-1	125
12	39611158	39761432	150275	OAR12_44118220.1	s01697.1	3	1	7
12	52800583	53041006	240424	DU490596_503.1	OAR12_58680505.1	3	-1	2
12	55265991	55405132	139142	OAR12_61436307.1	OAR12_61576106.1	3	-1	61
12	57709440	57825486	116047	OAR12_64084516.1	OAR12_64201489.1	3	-1	8
12	58145018	58309490	164473	s58736.1	OAR12_64690849.1	5	-1	85
12	65981964	66068784	86821	OAR12_72598226.1	OAR12_72685216.1	3	-1	6
12	78133465	78925714	792250	s72421.1	s33621.1	10	1	91
13	13875608	14203019	327412	OAR13_14899712.1	OAR13_14506749.1	5	-1	2
13	19401523	20051589	650067	OAR13_21794208.1	OAR13_22413944.1	15	-1	2
13	20379081	20547863	168783	s11864.1	s53620.1	5	-1	2
13	32965686	33058560	92875	OAR13_36318213.1	s03078.1	3	-1	2
13	43341360	43572031	230672	OAR13_46620758.1	OAR13_46884762.1	4	-1	21
13	47102231	47186556	84326	OAR13_50385075.1	s12030.1	3	1	4
13	48832966	49706045	873080	OAR13_52092653.1	OAR13_53186320.1	12	-1	68
13	62376369	62539468	163100	s31905.1	s27858.1	3	-1	2
13	69774865	69877787	102923	OAR13_75056081.1	s65006.1	3	-1	2
13	75619811	75702438	82628	DU462820_330.1	OAR13_81527927.1	3	-1	5
13	82800163	83057828	257666	OAR13_88824402.1	OAR13_89063022.1	7	-1	11
14	2578678	3486435	907758	OAR14_3089361.1	OAR14_3404872.1	11	-1	23
14	9193720	9303822	110103	OAR14_9498278.1	OAR14_9604741.1	5	-1	7
14	14964181	15944658	980478	OAR14_15219778.1	OAR14_16236343.1	16	-1	84
14	17982653	18259322	276670	OAR14_18224857.1	OAR14_18527787.1	4	-1	11
14	19540297	19615508	75212	OAR14_19942959.1	s39735.1	3	-1	4
14	25992214	26012309	20096	OAR14_27138529.1	OAR14_27159819.1	3	1	3
14	26074705	26174255	99551	OAR14_27224601.1	OAR14_27342805.1	3	-1	3
14	30474614	30507609	32996	OAR14_31705408.1	OAR14_31736852.1	3	-1	2
14	35453538	36151459	697922	OAR14_36887906.1	s40209.1	15	-1	28
14	39153072	39271667	118596	OAR14_40762191.1	OAR14_40887217.1	3	-1	2
14	41490622	41612747	122126	s14896.1	OAR14_43285692.1	4	-1	9
14	43271417	43445098	173682	s54719.1	s32274.1	3	-1	3
14	44197608	44825713	628106	s47213.1	DU462008_263.1	5	-1	8
14	44947626	46765514	1817889	s43373.1	OAR14_49106586.1	39	-1	77
15	5207592	5681283	473692	OAR15_4468219.1	OAR15_5142162.1	9	1	2
15	9650246	9941254	291009	OAR15_9411873.1	OAR15_9801390.1	5	-1	2
15	17816673	17877907	61235	OAR15_18372856.1	OAR15_18440393.1	3	-1	2
15	31874821	32179990	305170	OAR15_33428246.1	OAR15_33743074.1	5	-1	2
15	34813204	35808240	995037	OAR15_36623357.1	OAR15_37648106.1	20	-1	2
15	49215124	49566415	351292	OAR15_53721488.1	OAR15_54190255.1	6	-1	2
15	55250568	55454129	203562	OAR15_60656006.1	OAR15_60853776.1	4	-1	4
15	55706376	55775345	68970	OAR15_61101488.1	OAR15_61161801.1	3	-1	5
15	57735164	58470952	735789	s30551.1	OAR15_63907964.1	16	-1	2
15	61429710	62148167	718458	OAR15_66782986.1	OAR15_67653133.1	14	-1	31
15	65768381	66043765	275385	OAR15_71207895.1	s17743.1	7	-1	31
15	70153586	70351566	197981	OAR15_76051176.1	s03234.1	6	-1	2
15	76437548	77263763	826216	OAR15_82909712.1	OAR15_85650720.1	7	-1	123
15	78626657	78730172	103516	OAR15_87249598.1	OAR15_87348260.1	4	-1	8
16	2976004	3110509	134506	OAR16_2930010.1	s05528.1	4	-1	62
16	13441164	14331214	890051	OAR16_14563630.1	OAR16_15575456.1	19	-1	139
16	24629785	24733470	103686	OAR16_26752912.1	s10166.1	3	-1	19
16	26941926	26980976	39051	OAR16_29213704.1	OAR16_29265094.1	3	-1	9
16	34625175	34690414	65240	OAR16_37614079.1	OAR16_37770793_X.1	3	-1	2
16	41463528	41637426	173899	s53151.1	s04153.1	4	1	2
16	46887875	46955536	67662	OAR16_51134755.1	OAR16_51194558.1	3	-1	2
16	51799514	52018520	219007	OAR16_56348337.1	OAR16_56569184.1	3	-1	2
16	58375181	58925398	550218	OAR16_63666697.1	OAR16_64218331.1	13	1	15
16	59619800	60607902	988103	OAR16_65023829.1	OAR16_66139716.1	18	-1	154
17	1039638	1552390	512753	s47560.1	OAR17_1862562.1	12	-1	9
17	31498699	31550788	52090	OAR17_34431234.1	OAR17_34475530.1	3	-1	2
17	40092264	40165833	73570	OAR17_43258867.1	OAR17_43356226.1	3	-1	6
17	41313939	41435271	121333	OAR17_44595357.1	s13360.1	3	-1	2
17	42563749	42711924	148176	OAR17_46097942.1	OAR17_46485463.1		-1	8
17	48638699	48777495	138797	s71045.1	OAR17_53074351.1	5	-1	2
17	57986988	58424553	437566	s22182.1	OAR17_63857104.1	7	-1	4
17	60954982	61627950	672969	s71544.1	OAR17_67190890.1	14	-1	14
18	3758393	4178155	419763	s19637.1	OAR18_3687538.1	7	-1	5
18	14655144	14695603	40460	OAR18_14609282.1	OAR18_14654962.1	3	-1	2
18	36434675	37065827	631153	OAR18_38485433.1	OAR18_39240181.1	18	-1	59
18	44104207	44167104	62898	OAR18_46947782.1	OAR18_47022414.1	3	-1	7
18	45479559	45590467	110909	OAR18_48413658.1	OAR18_48526729.1	3	1	9
18	50772424	50931502	159079	OAR18_54263457.1	OAR18_54436784.1	5	-1	5
18	51884470	52821971	937502	OAR18_55310566_X.1	OAR25_18991436.1	10	-1	11
18	55125014	55777542	652529	OAR18_58911527.1	OAR18_59593056.1	15	-1	2
19	8550311	8662676	112366	OAR19_8873994.1	OAR19_8995957.1	3	-1	4
19	14477927	14617879	139953	s25958.1	s45614.1	4	-1	31
19	16600046	17485391	885346	s73355.1	s28310.1	18	1	49
19	19690485	20240426	549942	OAR19_20639056.1	OAR19_21170325.1	12	-1	2
19	21356863	21817662	460800	OAR19_22440999.1	s11657.1	9	1	22
19	25040193	25306966	266774	OAR19_26487660.1	OAR19_26747265.1	5	1/-1	11
19	33480446	34694455	1214010	OAR19_35151929.1	s14021.1	25	-1	28
19	35092182	35253502	161321	OAR19_36751014.1	OAR19_36976172.1	3	-1	3
19	40179873	41112452	932580	OAR19_42284440.1	s11733.1	18	-1	41
19	43721683	43797484	75802	OAR19_45982381.1	OAR19_46063506.1	3	-1	8
19	44725973	44898553	172581	OAR19_47145511.1	OAR19_47301548.1	3	-1	2
19	44994104	45113902	119799	s26787.1	OAR19_47516158.1	4	-1	5
19	46527885	46544501	16617	OAR19_49022932.1	OAR19_49040404.1	3	-1	3
20	216960	1186000	969041	OAR20_27119.1	OAR20_1040020.1	8	-1	88
20	11840436	11941864	101429	OAR20_12370949.1	OAR20_12481894.1	3	-1	5
20	18372542	18689369	316828	OAR20_19253173.1	OAR20_19572554.1	7	-1	186
20	21176308	21981217	804910	OAR20_22298917.1	OAR20_23294895_X.1	24	-1	28
20	23008710	23119987	111278	OAR20_24441405.1	OAR20_24553232.1	3	-1	3
20	28673126	29103396	430271	OAR20_31476270.1	DU358338_506.1	10	-1	9
20	33351561	34305307	953747	OAR20_36637825.1	OAR20_37572069.1	8	-1	2
20	37768486	37862058	93573	OAR20_41210506.1	OAR20_41312585.1	3	-1	4
20	41875844	42484987	609144	s40462.1	s05938.1	14	1	4
21	1776734	1949718	172985	OAR21_2287287.1	OAR21_2453046.1	5	1	10
21	11399502	11478133	78632	OAR21_12955490.1	OAR21_13038303.1	4	-1	10
21	18655157	19383548	728392	OAR21_20998664.1	OAR21_21865772.1	15	-1	4
21	34648689	34723349	74661	s38830.1	OAR21_38619329.1	3	-1	8
21	40756215	41062279	306065	OAR21_44878154.1	OAR21_45186524.1	3	-1	4
21	49096502	50029788	933287	OAR21_54253416.1	s28122.1	8	-1	10
22	22656766	22850469	193704	OAR22_26729825.1	OAR22_26951573.1	8	-1	28
22	26011249	26224623	213375	OAR22_30371214.1	OAR22_30541802.1	5	-1	4
22	26900856	27071520	170665	OAR22_31226168.1	OAR22_31403768.1	6	-1	44
22	27538165	28335852	797688	OAR22_31810853.1	OAR22_32636831.1	19	-1	16
22	30397412	30497829	100418	s40851.1	OAR22_35019580.1	3	-1	2
22	34412304	35533164	1120861	s02916.1	s45145.1	22	-1	305
22	44755313	44841076	85764	s43719.1	s75024.1	3	-1	8
22	46261201	46280544	19344	s21332.1	s61940.1	3	1	2
23	306898	384868	77971	OAR23_393569_X.1	s33198.1	3	-1	5
23	8583993	8700371	116379	OAR23_9399834.1	OAR23_9531577.1	4	-1	2
23	12624271	13131785	507515	OAR23_13769620.1	OAR23_14262620.1	9	-1	187
23	19259506	19327752	68247	OAR23_20357133.1	DU192841_628.1	3	-1	4
23	19626852	20121328	494477	s29008.1	OAR23_21338117.1	12	1	2
23	27064632	27361516	296885	OAR23_28231485.1	OAR23_28553856.1	3	-1	2
23	36583408	36782053	198646	OAR23_38625663.1	OAR23_38908114.1	3	-1	10
23	37464041	38263780	799740	s57851.1	OAR23_40516302.1	15	1	5
23	40785469	40920221	134753	OAR23_43229789.1	OAR23_43364885.1	3	-1	57
23	46479469	46823961	344493	OAR23_49207233.1	OAR23_49635171_X.1	9	-1	5
23	47820944	48653824	832881	s13806.1	s47120.1	13	1	11
23	55133637	55218819	85183	OAR23_58625279.1	OAR23_58750753.1	4	-1	4
24	3333012	3439178	106167	OAR24_3997544.1	s67652.1	3	-1	3
24	18669354	19741398	1072045	OAR24_20302996.1	OAR24_21308566.1	17	-1	52
24	26525634	27416389	890756	s25094.1	s35650.1	11	1	85
24	31568788	31899729	330942	OAR24_34590246.1	s30101.1	4	1/-1	14
24	37965791	38125663	159873	OAR24_41096897.1	OAR24_41302992.1	3	-1	2
25	10835042	11634754	799713	OAR25_10920174.1	OAR25_11845782.1	18	-1	19
25	18175142	18285902	110761	OAR25_18913722.1	OAR25_19019165.1	4	-1	12
25	28654124	29391359	737236	OAR25_29970035.1	OAR25_30728547.1	15	-1	60
25	29925386	30406725	481340	OAR25_31259191.1	OAR25_31766050.1	9	-1	6
25	41241866	41348111	106246	OAR25_43559997.1	OAR25_43678456.1	3	-1	2
26	4628945	4730650	101706	s29111.1	OAR26_5333971.1	3	-1	2
26	6997957	7025188	27232	OAR26_9115369.1	OAR26_9144104.1	3	-1	2
26	8317274	9291253	973980	OAR26_10469468.1	OAR26_11577179.1	15	-1	95
26	20889693	21463416	573724	OAR26_24584502.1	OAR26_25199684.1	9	-1	8
26	22098002	22136269	38268	OAR26_25978392.1	OAR26_26019711.1	3	-1	3
26	33055025	33985756	930732	OAR26_37572647.1	OAR26_38693145_X.1	14	-1	34
26	36458126	37096938	638813	s57659.1	OAR26_42053565.1	14	1	7
* State= type CNVR found. -1= deletion; 1=duplication
